# Supplementary material for: Detection of QTNs for kernel moisture concentration and kernel dehydration rate before physiological maturity in maize using multi-locus GWAS
Source: Sci Rep. 2021 Jan 19;11:1764. doi: 10.1038/s41598-020-80391-1 (PMC7815807; doi:10.1038/s41598-020-80391-1)
Supplement: Supplementary file 1 — Supplementary Table S1. [file 41598_2020_80391_MOESM1_ESM.xlsx]

## Sheet: S1
Table S1 Significant QTNs for KMC and KDR traits detected by five multi-locus GWAS methods
					mrMLM	mrMLM	mrMLM	FASTmrMLM	FASTmrMLM	FASTmrMLM	FASTmrEMMA	FASTmrEMMA	FASTmrEMMA	pLARmEB	pLARmEB	pLARmEB	ISIS EM-BLASSO	ISIS EM-BLASSO	ISIS EM-BLASSO
trait	year	1SNP	Chr.	Pos.(Mb)	QTN effect	LOD score	2PVE(%)	QTN effect	LOD score	PVE(%)	QTN effect	LOD score	PVE(%)	QTN effect	LOD score	PVE(%)	QTN effect	LOD score	PVE(%)	Gene ID
KMC10	14	AX-90602871	1	200.445	0.423	3.4879	6.3826													Zm00001d031816;Zm00001d031817;Zm00001d031818;Zm00001d031819;Zm00001d031820;Zm00001d031821;Zm00001d031822;Zm00001d031823;Zm00001d031824;Zm00001d031825;Zm00001d031826;Zm00001d031827;Zm00001d031828;Zm00001d031829;Zm00001d031830
		AX-90785620	2	208.886	-0.5182	4.7706	10.1354	-0.3975	4.7247	6.3336							-0.2789	3.6479	3.1175	Zm00001d006719;Zm00001d006720;Zm00001d006721
		AX-123944713	2	210.249							-0.6298	3.0437	3.8354							Zm00001d006766;Zm00001d006767;Zm00001d006768;Zm00001d006769;Zm00001d006770;Zm00001d006771;Zm00001d006773;Zm00001d006774;Zm00001d006775;Zm00001d006776;Zm00001d006777;Zm00001d006778;Zm00001d006779;Zm00001d006780
		AX-91563818	3	55.2195													0.3894	4.0561	6.9016	Zm00001d040627;Zm00001d040628;Zm00001d040629;Zm00001d040630;Zm00001d040631;Zm00001d040632;Zm00001d040633;Zm00001d040634;Zm00001d040635
		AX-91664869	5	124.93										-0.4551	5.8294	7.6644
		AX-86272463	5	166.017	0.469	3.3578	9.3454	0.3454	5.4517	5.3834										Zm00001d016604;Zm00001d016605;Zm00001d016606;Zm00001d016607;
		AX-90967469	5	179.716													0.4163	3.9527	6.4587	Zm00001d017049;Zm00001d017050;Zm00001d017053;Zm00001d017054;Zm00001d017057;Zm00001d017058;Zm00001d017059;Zm00001d017060
		AX-86316191	5	204.64										0.2514	3.3767	2.3223				Zm00001d017904;Zm00001d017905;Zm00001d017906;Zm00001d017907;Zm00001d017908;Zm00001d017911;Zm00001d017912;Zm00001d017913;Zm00001d017914;Zm00001d017915;Zm00001d017916;Zm00001d017917;Zm00001d017918;Zm00001d017919;Zm00001d017920;Zm00001d017923;Zm00001d017925;Zm00001d017926;Zm00001d017927;Zm00001d017928
		AX-123948318	6	137.333													0.5623	10.0934	13.6325	Zm00001d037889;Zm00001d037890;Zm00001d037891;Zm00001d037892;Zm00001d037893;Zm00001d037894;Zm00001d037897;Zm00001d037898;Zm00001d037899;Zm00001d037900
		AX-91379640	6	159.914													0.5566	4.7265	8.2348	Zm00001d038745;Zm00001d038746;Zm00001d038747;Zm00001d038748;Zm00001d038750;Zm00001d038751;Zm00001d038752;Zm00001d038753;Zm00001d038754;Zm00001d038755;Zm00001d038756;Zm00001d038757;Zm00001d038758;Zm00001d038759;Zm00001d038760;Zm00001d038761;Zm00001d038762;Zm00001d038763;Zm00001d038764;Zm00001d038765
		AX-91721858	7	49.6816										0.3174	4.7414	2.6759				Zm00001d019692;Zm00001d019693;Zm00001d019695;Zm00001d019696;
		AX-86324031	7	135.503													0.2947	3.8711	2.3091	Zm00001d020989;Zm00001d020995;Zm00001d020996
		AX-86275626	8	86.5586							1.0684	6.4781	12.5351	0.5601	7.8676	11.8166				Zm00001d009903;Zm00001d009904;Zm00001d009905;Zm00001d009907;Zm00001d009908;Zm00001d009909
		AX-123949251	8	172.671										0.6163	4.5932	5.2258				Zm00001d012662;Zm00001d012663;Zm00001d012664;Zm00001d012665;Zm00001d012666;Zm00001d012667;Zm00001d012668;Zm00001d012670;Zm00001d012671;Zm00001d012672;Zm00001d012673;Zm00001d012674;Zm00001d012675;Zm00001d012676;Zm00001d012677;Zm00001d012679;Zm00001d012680;Zm00001d012681;Zm00001d012682;Zm00001d012683
		AX-91785266	9	39.5951	-0.6297	4.6879	15.6627	-0.5526	5.3336	12.8059	-1.0017	5.1481	10.2471	-0.3655	3.2724	4.7006				Zm00001d045800;Zm00001d045803;Zm00001d045804
		AX-91925282	10	132.199										0.25	3.3399	1.7406				Zm00001d025894;Zm00001d025896;Zm00001d025899;Zm00001d025900;Zm00001d025901;Zm00001d025903;Zm00001d025904;Zm00001d025905;Zm00001d025906;Zm00001d025907;Zm00001d025908;Zm00001d025910;Zm00001d025911
		AX-123949814	10	141.495				-0.3657	4.4061	6.1253							-0.3897	6.1846	6.9554	Zm00001d026277;Zm00001d026278;Zm00001d026279;Zm00001d026280;Zm00001d026281;Zm00001d026282;Zm00001d026283;Zm00001d026284;Zm00001d026285;Zm00001d026286;Zm00001d026287;Zm00001d026288;Zm00001d026289;Zm00001d026290;Zm00001d026291
	15	AX-90678083	1	104.99										-0.3327	3.0414	4.0741				Zm00001d030123;Zm00001d030124;Zm00001d030126
		AX-90785620	2	208.886				-0.3129	3.539	3.942										Zm00001d006719;Zm00001d006720;Zm00001d006721
		AX-123944713	2	210.249										-0.3571	3.1279	4.9976				Zm00001d006766;Zm00001d006767;Zm00001d006768;Zm00001d006769;Zm00001d006770;Zm00001d006771;Zm00001d006773;Zm00001d006774;Zm00001d006775;Zm00001d006776;Zm00001d006777;Zm00001d006778;Zm00001d006779;Zm00001d006780
		AX-86272463	5	166.017				0.4132	5.4253	7.7394										Zm00001d016604;Zm00001d016605;Zm00001d016606;Zm00001d016607;
		AX-90997866	6	81.8567													0.4566	5.419	9.1062	Zm00001d036330;Zm00001d036331;Zm00001d036334;Zm00001d036337;Zm00001d036338;Zm00001d036339;Zm00001d036340
		AX-91014480	6	142.691							-1.2158	3.0774	4.8919							Zm00001d038049;Zm00001d038050;Zm00001d038051;Zm00001d038052;Zm00001d038054;Zm00001d038056;Zm00001d038057;Zm00001d038058;Zm00001d038059;Zm00001d038060;Zm00001d038061;Zm00001d038062;Zm00001d038063;Zm00001d038064;Zm00001d038065;Zm00001d038066;Zm00001d038067
		AX-90597955	7	156.327										0.3841	4.0157	4.4548				Zm00001d021729;Zm00001d021730;Zm00001d021731;Zm00001d021732;Zm00001d021733;Zm00001d021734;Zm00001d021736;Zm00001d021737;Zm00001d021738;Zm00001d021739;Zm00001d021740
		AX-91785266	9	39.5951				-0.5157	6.9329	11.2067	-0.7747	3.3355	6.1564	-0.5086	3.8989	10.8984				Zm00001d045800;Zm00001d045803;Zm00001d045804
		AX-90560228	10	109.404													-0.3736	4.3805	5.4714	Zm00001d025225;Zm00001d025226;Zm00001d025227;Zm00001d025228;Zm00001d025229;Zm00001d025230;Zm00001d025231;Zm00001d025232;Zm00001d025233;Zm00001d025234;Zm00001d025235;Zm00001d025236
	16	AX-90785565	2	208.744							-0.9796	4.4492	6.1193							Zm00001d006704;Zm00001d006705;Zm00001d006707;Zm00001d006708;Zm00001d006710;Zm00001d006711;Zm00001d006712;Zm00001d006713;Zm00001d006714;Zm00001d006715;Zm00001d006716;Zm00001d006717;Zm00001d006718
		AX-90785620	2	208.886	-0.5998	6.5971	13.0588	-0.4056	4.8254	6.4718				-0.4069	5.2976	6.5129	-0.3823	4.9935	5.7484	Zm00001d006719;Zm00001d006720;Zm00001d006721
		AX-123944713	2	210.249				-0.308	3.4864	3.6332							-0.367	5.5004	5.1575	Zm00001d006766;Zm00001d006767;Zm00001d006768;Zm00001d006769;Zm00001d006770;Zm00001d006771;Zm00001d006773;Zm00001d006774;Zm00001d006775;Zm00001d006776;Zm00001d006777;Zm00001d006778;Zm00001d006779;Zm00001d006780
		AX-123947844	5	63.3504													-0.3305	3.2421	3.5587	Zm00001d014839;Zm00001d014840;Zm00001d014841;Zm00001d014842;Zm00001d014843;Zm00001d014844;Zm00001d014845;Zm00001d014846
		AX-91380740	5	123.293				0.3459	3.42	5.3008										Zm00001d015851;Zm00001d015852;Zm00001d015853
		AX-91664660	5	123.831													0.4393	4.5671	5.5364	Zm00001d015856;Zm00001d015857;Zm00001d015860;Zm00001d015861;Zm00001d015862;Zm00001d015863;Zm00001d015865
		AX-91664869	5	124.93										-0.3812	4.5165	6.2923
		AX-86249097	5	145.535	-0.6338	3.7502	7.5421													Zm00001d016178;Zm00001d016179;Zm00001d016180;Zm00001d016181;Zm00001d016182;Zm00001d016183;Zm00001d016185
		AX-86272463	5	166.017	0.374	3.0315	5.7158	0.4495	6.3627	8.9491	0.6397	3.6977	4.4555	0.3491	4.4103	5.3995	0.4625	5.971	9.4741	Zm00001d016604;Zm00001d016605;Zm00001d016606;Zm00001d016607;
		AX-90967469	5	179.716	0.4583	3.2261	7.0892													Zm00001d017049;Zm00001d017050;Zm00001d017053;Zm00001d017054;Zm00001d017057;Zm00001d017058;Zm00001d017059;Zm00001d017060
		AX-86254250	9	10.2821							-0.9668	4.8564	8.0848							Zm00001d044992;Zm00001d044993;Zm00001d044994;Zm00001d044995;Zm00001d044996;Zm00001d044998;Zm00001d044999;Zm00001d045000;Zm00001d045001;Zm00001d045002;Zm00001d045003;Zm00001d045004;Zm00001d045006;Zm00001d045007
		AX-91785266	9	39.5951	-0.6694	6.4032	17.0244	-0.5797	6.7451	13.8362	-1.1632	6.5727	13.5633	-0.4829	4.2653	9.6025	-0.5496	6.9709	12.4375	Zm00001d045800;Zm00001d045803;Zm00001d045804
		AX-123949814	10	141.495	-0.4475	4.301	8.3082	-0.4216	5.2932	7.9904	-0.7348	3.9702	5.8281	-0.3391	3.461	5.1706	-0.4519	6.6927	9.1826	Zm00001d026277;Zm00001d026278;Zm00001d026279;Zm00001d026280;Zm00001d026281;Zm00001d026282;Zm00001d026283;Zm00001d026284;Zm00001d026285;Zm00001d026286;Zm00001d026287;Zm00001d026288;Zm00001d026289;Zm00001d026290;Zm00001d026291
KMC15	14	AX-90575253	1	217.95	-0.708	3.4879	22.3694													Zm00001d032298;Zm00001d032299;Zm00001d032300;Zm00001d032301;
		AX-86286291	1	240.925										-0.2803	3.9777	4.8127				Zm00001d032945;Zm00001d032946;Zm00001d032947;Zm00001d032948;Zm00001d032949;Zm00001d032950;Zm00001d032954;Zm00001d032955;Zm00001d032956
		AX-123944713	2	210.249				-0.3444	5.616	8.352				-0.2619	3.2497	4.8306				Zm00001d006766;Zm00001d006767;Zm00001d006768;Zm00001d006769;Zm00001d006770;Zm00001d006771;Zm00001d006773;Zm00001d006774;Zm00001d006775;Zm00001d006776;Zm00001d006777;Zm00001d006778;Zm00001d006779;Zm00001d006780
		AX-91582728	3	155.672							-1.0326	3.2419	5.1059							Zm00001d042231;Zm00001d042233;Zm00001d042234;Zm00001d042237;Zm00001d042239;Zm00001d042241;Zm00001d042243
		AX-91849623	3	215.846	-0.461	3.7866	11.3425													Zm00001d044102;Zm00001d044103;Zm00001d044104;Zm00001d044105;Zm00001d044106;Zm00001d044107;Zm00001d044109;Zm00001d044110;Zm00001d044111
		AX-90851146	3	217.315													0.2915	3.7086	6.8074	Zm00001d044156;Zm00001d044157;Zm00001d044159;Zm00001d044162;Zm00001d044164;Zm00001d044165;Zm00001d044167;Zm00001d044168;Zm00001d044169;Zm00001d044170
		AX-91220251	4	170.814							-0.5908	3.4151	6.704				-0.3328	5.172	8.8149	Zm00001d051886;Zm00001d051887;Zm00001d051889;Zm00001d051890;Zm00001d051891;Zm00001d051892;Zm00001d051893;Zm00001d051894;Zm00001d051895;Zm00001d051896;Zm00001d051898;Zm00001d051899;Zm00001d051900;Zm00001d051901;Zm00001d051902
		AX-86291690	4	209.63							0.9869	3.8912	6.9005				0.4213	3.4891	4.8902	Zm00001d053081;Zm00001d053082;Zm00001d053084;Zm00001d053086;Zm00001d053087
		AX-90917731	4	232.678										0.4804	5.224	7.2955				Zm00001d053623;Zm00001d053624;Zm00001d053625;Zm00001d053626;Zm00001d053627;Zm00001d053628;Zm00001d053630;Zm00001d053631
		AX-86303541	4	239.918				-0.4029	3.9176	6.0714										Zm00001d053981;Zm00001d053982;Zm00001d053983;Zm00001d053984;Zm00001d053985;Zm00001d053986;Zm00001d053987;Zm00001d053988;Zm00001d053989;Zm00001d053991;Zm00001d053993;Zm00001d053994;Zm00001d053995;Zm00001d053996;Zm00001d053997;Zm00001d053998;Zm00001d053999;Zm00001d054000;Zm00001d054001;Zm00001d054002;Zm00001d054003
		AX-86272463	5	166.017				0.2058	3.2824	3.4495										Zm00001d016604;Zm00001d016605;Zm00001d016606;Zm00001d016607;
		AX-123948197	6	84.9543				0.3101	4.703	7.7068										Zm00001d036422;Zm00001d036423;Zm00001d036425;Zm00001d036426;Zm00001d036427
		AX-91785266	9	39.5951	-0.3718	4.0752	9.1208													Zm00001d045800;Zm00001d045803;Zm00001d045804
		AX-91925282	10	132.199										0.3363	4.0621	6.777				Zm00001d025894;Zm00001d025896;Zm00001d025899;Zm00001d025900;Zm00001d025901;Zm00001d025903;Zm00001d025904;Zm00001d025905;Zm00001d025906;Zm00001d025907;Zm00001d025908;Zm00001d025910;Zm00001d025911
	15	AX-86264823	1	63.0392							-0.7052	3.0395	5.0565							Zm00001d029248;Zm00001d029249;Zm00001d029250;Zm00001d029251;Zm00001d029252;Zm00001d029254;Zm00001d029255;Zm00001d029256;Zm00001d029257;Zm00001d029258;Zm00001d029260;Zm00001d029261;Zm00001d029262;Zm00001d029263
		AX-91466156	1	68.2228				0.2355	3.078	3.8982										Zm00001d029408;Zm00001d029409;Zm00001d029410;Zm00001d029412;Zm00001d029413
		AX-86308116	1	260.509										-0.386	4.3414	6.5082				Zm00001d033507;Zm00001d033508;Zm00001d033509;Zm00001d033510;Zm00001d033511;Zm00001d033512
		AX-90574734	2	154.563				-0.3024	4.7153	5.9404										Zm00001d005103;Zm00001d005104;Zm00001d005105;Zm00001d005106;Zm00001d005107;Zm00001d005108;Zm00001d005109;Zm00001d005110
		AX-123944713	2	210.249				-0.3542	5.9223	7.6626				-0.2878	4.1594	4.8295				Zm00001d006766;Zm00001d006767;Zm00001d006768;Zm00001d006769;Zm00001d006770;Zm00001d006771;Zm00001d006773;Zm00001d006774;Zm00001d006775;Zm00001d006776;Zm00001d006777;Zm00001d006778;Zm00001d006779;Zm00001d006780
		AX-86261776	4	235.94							-0.5617	3.799	5.5419				-0.2208	4.1039	3.4445	Zm00001d053753;Zm00001d053754;Zm00001d053755;Zm00001d053756;Zm00001d053757;Zm00001d053759;Zm00001d053760;Zm00001d053761;Zm00001d053762;Zm00001d053763;Zm00001d053764;Zm00001d053765;Zm00001d053766;Zm00001d053767;Zm00001d053769;Zm00001d053770;Zm00001d053772;Zm00001d053775
		AX-91673839	5	174.002				-0.32	3.4692	6.0695							-0.2822	3.481	4.7195	Zm00001d016837;Zm00001d016838;Zm00001d016839;Zm00001d016840;Zm00001d016841;Zm00001d016842;Zm00001d016844
		AX-86316950	6	83.3829				0.378	4.3217	4.866										Zm00001d036373;Zm00001d036374;Zm00001d036375;Zm00001d036376;Zm00001d036378;Zm00001d036379;Zm00001d036382;Zm00001d036384;Zm00001d036386;Zm00001d036387;Zm00001d036388;Zm00001d036389
		AX-86295560	7	129.298													0.2868	4.157	3.3045	Zm00001d020797;Zm00001d020799;Zm00001d020803;Zm00001d020804;Zm00001d020805;Zm00001d020806;Zm00001d020807;Zm00001d020808;Zm00001d020810
		AX-86261035	7	138.135				0.3354	4.6079	6.0978				0.2924	3.0392	4.428				Zm00001d020995;Zm00001d020996;Zm00001d020997;Zm00001d020998;Zm00001d021000;Zm00001d021001;Zm00001d021004;Zm00001d021005
		AX-91062165	7	153.999							-1.0205	3.5934	4.134							Zm00001d021651;Zm00001d021652;Zm00001d021653;Zm00001d021654;Zm00001d021655;Zm00001d021656;Zm00001d021658;Zm00001d021659;Zm00001d021660;Zm00001d021661
		AX-90591135	9	12.3651							1.2513	5.594	12.2715							Zm00001d045074;Zm00001d045075;Zm00001d045076;Zm00001d045077;Zm00001d045078;Zm00001d045079;Zm00001d045080;Zm00001d045082
		AX-86321441	9	107.335										0.4006	4.2379	10.1606	0.3164	4.2061	6.6359	Zm00001d046893;Zm00001d046894;Zm00001d046896;Zm00001d046897;Zm00001d046898;Zm00001d046900;Zm00001d046902
		AX-123949818	10	141.495							-1.1258	3.3595	3.8285							Zm00001d026277;Zm00001d026278;Zm00001d026279;Zm00001d026280;Zm00001d026281;Zm00001d026282;Zm00001d026283;Zm00001d026284;Zm00001d026285;Zm00001d026286;Zm00001d026287;Zm00001d026288;Zm00001d026289;Zm00001d026290;Zm00001d026291
	16	AX-86280637	1	230.077										0.2721	3.7212	5.1945				Zm00001d032657;Zm00001d032658;Zm00001d032659;Zm00001d032661;Zm00001d032662;Zm00001d032663;Zm00001d032664;Zm00001d032666;Zm00001d032667;Zm00001d032668;Zm00001d032669;Zm00001d032670;Zm00001d032671;Zm00001d032672
		AX-90574734	2	154.563													-0.3067	5.0437	6.2512	Zm00001d005103;Zm00001d005104;Zm00001d005105;Zm00001d005106;Zm00001d005107;Zm00001d005108;Zm00001d005109;Zm00001d005110
		AX-91538543	2	155.273	-0.7271	4.0576	10.9527													Zm00001d005114;Zm00001d005118;Zm00001d005121
		AX-123944713	2	210.249													-0.2658	4.8546	4.4142	Zm00001d006766;Zm00001d006767;Zm00001d006768;Zm00001d006769;Zm00001d006770;Zm00001d006771;Zm00001d006773;Zm00001d006774;Zm00001d006775;Zm00001d006776;Zm00001d006777;Zm00001d006778;Zm00001d006779;Zm00001d006780
		AX-91582728	3	155.672							-1.4265	6.0213	8.6465				-0.7526	8.336	7.2709	Zm00001d042231;Zm00001d042233;Zm00001d042234;Zm00001d042237;Zm00001d042239;Zm00001d042241;Zm00001d042243
		AX-91610642	4	73.235							0.6909	4.9296	7.7017							Zm00001d050245;Zm00001d050247;Zm00001d050248
		AX-91220251	4	170.814	-0.3612	3.0729	9.2157				-0.5911	4.6329	5.9538							Zm00001d051886;Zm00001d051887;Zm00001d051889;Zm00001d051890;Zm00001d051891;Zm00001d051892;Zm00001d051893;Zm00001d051894;Zm00001d051895;Zm00001d051896;Zm00001d051898;Zm00001d051899;Zm00001d051900;Zm00001d051901;Zm00001d051902
		AX-90937257	5	61.5148													-0.2289	3.0957	2.658	Zm00001d014788;Zm00001d014789;Zm00001d014790;Zm00001d014791;Zm00001d014792;Zm00001d014793;Zm00001d014794;Zm00001d014795
		AX-91670592	5	155.51													0.5136	4.2981	4.4432	Zm00001d016359;Zm00001d016361;Zm00001d016363;Zm00001d016364;Zm00001d016365
		AX-91673839	5	174.002							-0.7405	4.3396	6.2066				-0.2748	3.382	4.5796	Zm00001d016837;Zm00001d016838;Zm00001d016839;Zm00001d016840;Zm00001d016841;Zm00001d016842;Zm00001d016844
		AX-90998194	6	83.3401													0.4238	5.8386	7.3814	Zm00001d036373;Zm00001d036374;Zm00001d036375;Zm00001d036376;Zm00001d036378;Zm00001d036379;Zm00001d036382;Zm00001d036384;Zm00001d036386;Zm00001d036387;Zm00001d036388;Zm00001d036389
		AX-90609619	7	14.0152				0.3759	3.2263	5.1508										Zm00001d019052;Zm00001d019053;Zm00001d019054;Zm00001d019055;Zm00001d019056;Zm00001d019057;Zm00001d019059;Zm00001d019060
		AX-86254250	9	10.2821										-0.3038	3.4117	5.2219				Zm00001d044992;Zm00001d044993;Zm00001d044994;Zm00001d044995;Zm00001d044996;Zm00001d044998;Zm00001d044999;Zm00001d045000;Zm00001d045001;Zm00001d045002;Zm00001d045003;Zm00001d045004;Zm00001d045006;Zm00001d045007
KMC20	14	AX-123944713	2	210.249				-0.337	6.5687	9.9905				-0.337	6.5687	9.1681	-0.3108	5.7936	8.499	Zm00001d006766;Zm00001d006767;Zm00001d006768;Zm00001d006769;Zm00001d006770;Zm00001d006771;Zm00001d006773;Zm00001d006774;Zm00001d006775;Zm00001d006776;Zm00001d006777;Zm00001d006778;Zm00001d006779;Zm00001d006780
		AX-90620687	2	232.003	0.4132	4.035	12.0419													Zm00001d007714;Zm00001d007715;Zm00001d007716;Zm00001d007717;Zm00001d007718;Zm00001d007719;Zm00001d007720;Zm00001d007725;Zm00001d007726;Zm00001d007727;Zm00001d007728;Zm00001d007729;Zm00001d007732;Zm00001d007733
		AX-91434544	3	215.1													0.1686	3.0228	2.6295	Zm00001d044078;Zm00001d044079;Zm00001d044080;Zm00001d044081;Zm00001d044083;Zm00001d044084;Zm00001d044086;Zm00001d044087;Zm00001d044088;Zm00001d044089;Zm00001d044090;Zm00001d044091
		AX-86247771	4	232.678	0.4291	3.7314	6.7067													Zm00001d053623;Zm00001d053624;Zm00001d053625;Zm00001d053626;Zm00001d053627;Zm00001d053628;Zm00001d053630;Zm00001d053631
		AX-86291963	4	241.796				-0.4249	5.8808	12.2335	-0.6731	4.9142	7.7174	-0.4249	5.8808	11.2276	-0.4312	7.6666	12.602	Zm00001d054106;Zm00001d054107;Zm00001d054110;Zm00001d054111;Zm00001d054112
		AX-91432833	7	19.5084	-0.5655	3.7121	18.2705				-0.7465	3.3738	8.8179							Zm00001d019174;Zm00001d019175;Zm00001d019176;Zm00001d019177;Zm00001d019180;Zm00001d019181;Zm00001d019182;Zm00001d019184;Zm00001d019185
		AX-86254250	9	10.2821													-0.2721	4.7982	5.8979	Zm00001d044992;Zm00001d044993;Zm00001d044994;Zm00001d044995;Zm00001d044996;Zm00001d044998;Zm00001d044999;Zm00001d045000;Zm00001d045001;Zm00001d045002;Zm00001d045003;Zm00001d045004;Zm00001d045006;Zm00001d045007
		AX-91786026	9	38.9519				0.412	5.3649	7.9335	0.711	3.8043	6.0867	0.412	5.3649	7.2809	0.3754	4.8568	6.5847	Zm00001d045855;Zm00001d045858;Zm00001d045859;Zm00001d045861;Zm00001d045862
		AX-91787482	9	50.7088	-0.4639	3.8257	3.5858
		AX-123949818	10	141.495							-0.8993	3.2681	3.5185							Zm00001d026277;Zm00001d026278;Zm00001d026279;Zm00001d026280;Zm00001d026281;Zm00001d026282;Zm00001d026283;Zm00001d026284;Zm00001d026285;Zm00001d026286;Zm00001d026287;Zm00001d026288;Zm00001d026289;Zm00001d026290;Zm00001d026291
	15	AX-91380774	1	60.8125							0.6932	3.3721	7.397							Zm00001d029183;Zm00001d029184;Zm00001d029185;Zm00001d029188;Zm00001d029189;Zm00001d029190;Zm00001d029191;Zm00001d029192;Zm00001d029193;Zm00001d029194;Zm00001d029195;Zm00001d029196
		AX-91387875	2	197.061				-0.3274	3.6713	5.9261										Zm00001d006236;Zm00001d006237;Zm00001d006238;Zm00001d006239;Zm00001d006240;Zm00001d006241;Zm00001d006242;Zm00001d006243;Zm00001d006244;Zm00001d006246;Zm00001d006247;Zm00001d006248;Zm00001d006249;Zm00001d006250;Zm00001d006251;Zm00001d006252;Zm00001d006253;Zm00001d006254;Zm00001d006255;Zm00001d006256;Zm00001d006257
		AX-123944713	2	210.249	-0.4526	4.0524	13.4797	-0.3893	6.0239	10.3221							-0.2978	4.0432	5.8122	Zm00001d006766;Zm00001d006767;Zm00001d006768;Zm00001d006769;Zm00001d006770;Zm00001d006771;Zm00001d006773;Zm00001d006774;Zm00001d006775;Zm00001d006776;Zm00001d006777;Zm00001d006778;Zm00001d006779;Zm00001d006780
		AX-91601629	4	24.9976										0.3256	3.8406	7.8088				Zm00001d049325;Zm00001d049326;Zm00001d049329;Zm00001d049330;
		AX-90901295	4	174.151													-0.3717	3.6515	5.0485	Zm00001d052034;Zm00001d052035;Zm00001d052036;Zm00001d052038;Zm00001d052037;Zm00001d052039;Zm00001d052040;Zm00001d052041;Zm00001d052042;Zm00001d052043;Zm00001d052044
		AX-86261776	4	235.94													-0.4444	8.2206	14.9692	Zm00001d053753;Zm00001d053754;Zm00001d053755;Zm00001d053756;Zm00001d053757;Zm00001d053759;Zm00001d053760;Zm00001d053761;Zm00001d053762;Zm00001d053763;Zm00001d053764;Zm00001d053765;Zm00001d053766;Zm00001d053767;Zm00001d053769;Zm00001d053770;Zm00001d053772;Zm00001d053775
		AX-86291963	4	241.796	-0.4998	3.4784	12.6634	-0.5036	6.7547	13.3035				-0.2724	3.3645	3.6259				Zm00001d054106;Zm00001d054107;Zm00001d054110;Zm00001d054111;Zm00001d054112
		AX-123945097	5	125.531				0.3039	4.0179	7.0618										Zm00001d015884
		AX-86277017	9	115.403										-0.3926	3.9765	6.4274				Zm00001d000026;Zm00001d000027;Zm00001d000028;Zm00001d000029;Zm00001d000030;Zm00001d000032
		AX-86277054	9	120.901													-0.4885	6.9366	15.1798	Zm00001d047212;Zm00001d047214;Zm00001d047215;Zm00001d047216;
		AX-86277094	9	129.665							0.5779	3.1289	6.309							Zm00001d047478;Zm00001d047479;Zm00001d047480;Zm00001d047481;Zm00001d047482;Zm00001d047483
	16	AX-91380774	1	60.8125	0.4471	4.1264	12.085										0.3343	3.6381	6.8108	Zm00001d029183;Zm00001d029184;Zm00001d029185;Zm00001d029188;Zm00001d029189;Zm00001d029190;Zm00001d029191;Zm00001d029192;Zm00001d029193;Zm00001d029194;Zm00001d029195;Zm00001d029196
		AX-91209211	2	16.6748							-0.5907	3.2133	6.1219							Zm00001d002618;Zm00001d002620;Zm00001d002621;Zm00001d002623;Zm00001d002624;Zm00001d002625;Zm00001d002626;Zm00001d002628
		AX-91387875	2	197.061										-0.3388	3.5382	6.2115				Zm00001d006236;Zm00001d006237;Zm00001d006238;Zm00001d006239;Zm00001d006240;Zm00001d006241;Zm00001d006242;Zm00001d006243;Zm00001d006244;Zm00001d006246;Zm00001d006247;Zm00001d006248;Zm00001d006249;Zm00001d006250;Zm00001d006251;Zm00001d006252;Zm00001d006253;Zm00001d006254;Zm00001d006255;Zm00001d006256;Zm00001d006257
		AX-123944713	2	210.249				-0.3155	3.8954	6.7015							-0.2714	4.5005	4.959	Zm00001d006766;Zm00001d006767;Zm00001d006768;Zm00001d006769;Zm00001d006770;Zm00001d006771;Zm00001d006773;Zm00001d006774;Zm00001d006775;Zm00001d006776;Zm00001d006777;Zm00001d006778;Zm00001d006779;Zm00001d006780
		AX-123947067	3	187.501	0.4059	3.5267	12.2559	0.3457	3.5396	8.9609	0.6116	3.153	6.7529							Zm00001d043150;Zm00001d043151;Zm00001d043152;Zm00001d043153;Zm00001d043154;Zm00001d043155;Zm00001d043156;Zm00001d043157;Zm00001d043158;Zm00001d043159;Zm00001d043160;Zm00001d043164;Zm00001d043165;Zm00001d043166;Zm00001d043167;Zm00001d043168;Zm00001d043169;Zm00001d043170;Zm00001d043171
		AX-86261776	4	235.94										-0.2238	3.0456	3.8598	-0.2689	3.0143	5.6306	Zm00001d053753;Zm00001d053754;Zm00001d053755;Zm00001d053756;Zm00001d053757;Zm00001d053759;Zm00001d053760;Zm00001d053761;Zm00001d053762;Zm00001d053763;Zm00001d053764;Zm00001d053765;Zm00001d053766;Zm00001d053767;Zm00001d053769;Zm00001d053770;Zm00001d053772;Zm00001d053775
		AX-86291963	4	241.796	-0.3592	4.7319	6.6359	-0.4716	7.0331	11.5328										Zm00001d054106;Zm00001d054107;Zm00001d054110;Zm00001d054111;Zm00001d054112
		AX-86271760	5	60.5664										0.3605	4.4053	10.0194				Zm00001d014765;Zm00001d014766;Zm00001d014768;Zm00001d014769;Zm00001d014770
		AX-123945097	5	125.531				0.2814	3.946	5.9821										Zm00001d015884
		AX-91014480	6	142.691													-0.4418	3.8939	4.3559	Zm00001d038049;Zm00001d038050;Zm00001d038051;Zm00001d038052;Zm00001d038054;Zm00001d038056;Zm00001d038057;Zm00001d038058;Zm00001d038059;Zm00001d038060;Zm00001d038061;Zm00001d038062;Zm00001d038063;Zm00001d038064;Zm00001d038065;Zm00001d038066;Zm00001d038067
		AX-86277054	9	120.901	-0.349	3.0724	7.8948										-0.4709	7.0959	14.4922	Zm00001d047212;Zm00001d047214;Zm00001d047215;Zm00001d047216;
KMC25	14	AX-123944360	1	4.9775				-0.2816	3.9312	6.26										Zm00001d027421;Zm00001d027422;Zm00001d027423;Zm00001d027424;Zm00001d027425;Zm00001d027427;Zm00001d027428;Zm00001d027429;Zm00001d027430;Zm00001d027431;Zm00001d027434;Zm00001d027435
		AX-123949866	1	178.504							-0.4886	3.7232	4.087							Zm00001d031161;Zm00001d031163;Zm00001d031164;Zm00001d031167;Zm00001d031168;Zm00001d031170;Zm00001d031171
		AX-123944713	2	210.249										-0.3427	3.0687	7.8749				Zm00001d006766;Zm00001d006767;Zm00001d006768;Zm00001d006769;Zm00001d006770;Zm00001d006771;Zm00001d006773;Zm00001d006774;Zm00001d006775;Zm00001d006776;Zm00001d006777;Zm00001d006778;Zm00001d006779;Zm00001d006780
		AX-90786057	2	210.299							-0.6644	4.0785	5.0852							Zm00001d006766;Zm00001d006767;Zm00001d006768;Zm00001d006769;Zm00001d006770;Zm00001d006771;Zm00001d006773;Zm00001d006774;Zm00001d006775;Zm00001d006776;Zm00001d006777;Zm00001d006778;Zm00001d006779;Zm00001d006780;Zm00001d006786;Zm00001d006787;Zm00001d006788;Zm00001d006789
		AX-90880054	4	91.219													0.3343	4.8448	6.6538	Zm00001d050505;Zm00001d050506;Zm00001d050507
		AX-91629333	4	174.42							-0.483	3.1399	3.5324							Zm00001d052046;Zm00001d052047;Zm00001d052048;Zm00001d052049;Zm00001d052050
		AX-90920294	4	241.523										0.5684	7.3795	13.7222				Zm00001d054103;Zm00001d054104;Zm00001d054105
		AX-86291963	4	241.796				-0.3689	5.178	7.0319										Zm00001d054106;Zm00001d054107;Zm00001d054110;Zm00001d054111;Zm00001d054112
		AX-89984764	6	80.0785													0.3407	4.6799	8.3679
		AX-86250806	6	133.121				-0.3378	5.1377	8.9231							-0.3743	6.7129	10.9582	Zm00001d037766;Zm00001d037767;Zm00001d037768;Zm00001d037769;Zm00001d037770;Zm00001d037771;Zm00001d037772
		AX-91025665	7	13.4133													-0.3431	4.2203	4.8047	Zm00001d019033;Zm00001d019034;Zm00001d019035;Zm00001d019036;Zm00001d019037;Zm00001d019039;Zm00001d019040;Zm00001d019041;Zm00001d019042;Zm00001d019043;Zm00001d019044
		AX-86276020	8	139.632	-0.8309	5.0353	25.3365													Zm00001d011233;Zm00001d011235;Zm00001d011236;Zm00001d011237;Zm00001d011238;Zm00001d011239;Zm00001d011241;Zm00001d011242;Zm00001d011243;Zm00001d011244;Zm00001d011245;Zm00001d011246
		AX-86277054	9	120.901							-0.625	4.2596	6.3256							Zm00001d047212;Zm00001d047214;Zm00001d047215;Zm00001d047216;
		AX-90642472	10	98.2356							0.9343	5.6535	8.907							Zm00001d024998;Zm00001d024999;Zm00001d025000;Zm00001d025002;
		AX-86328222	10	138.05										-0.2995	3.3033	4.3718				Zm00001d026127;Zm00001d026128;Zm00001d026129;Zm00001d026130;Zm00001d026131;Zm00001d026132;Zm00001d026133;Zm00001d026134;Zm00001d026135;Zm00001d026137;Zm00001d026139
	15	AX-90785234	2	207.367													-0.3786	3.3169	4.4782	Zm00001d006649;Zm00001d006650;Zm00001d006651;Zm00001d006653;Zm00001d006654;Zm00001d006656;Zm00001d006657;Zm00001d006658
		AX-123944713	2	210.249				-0.2683	3.4567	4.234										Zm00001d006766;Zm00001d006767;Zm00001d006768;Zm00001d006769;Zm00001d006770;Zm00001d006771;Zm00001d006773;Zm00001d006774;Zm00001d006775;Zm00001d006776;Zm00001d006777;Zm00001d006778;Zm00001d006779;Zm00001d006780
		AX-91548657	2	210.663										-0.2945	3.015	2.2898				Zm00001d006786;Zm00001d006787;Zm00001d006788;Zm00001d006789;Zm00001d006790;Zm00001d006791;Zm00001d006793;Zm00001d006794;Zm00001d006795;Zm00001d006796;Zm00001d006797;Zm00001d006798;Zm00001d006801;Zm00001d006802
		AX-91438535	2	232.002							0.6783	3.9591	6.4234							Zm00001d007714;Zm00001d007715;Zm00001d007716;Zm00001d007717;Zm00001d007718;Zm00001d007719;Zm00001d007720;Zm00001d007725;Zm00001d007726;Zm00001d007727;Zm00001d007728;Zm00001d007729;Zm00001d007732;Zm00001d007733
		AX-91563597	3	54.1713				-0.305	5.3255	6.4212										Zm00001d040612;Zm00001d040613;Zm00001d040614;Zm00001d040617;Zm00001d040618;Zm00001d040619;Zm00001d040620
		AX-91423928	3	208.135	0.4296	3.537	12.5512	0.2749	3.5021	5.1391				0.3121	4.3965	6.6247				Zm00001d043838;Zm00001d043839;Zm00001d043840;Zm00001d043841;Zm00001d043842;Zm00001d043843;Zm00001d043844
		AX-90854191	3	228.04				-0.3213	4.0877	4.926										Zm00001d044554;Zm00001d044555;Zm00001d044556;Zm00001d044557;Zm00001d044558;Zm00001d044559;Zm00001d044560;Zm00001d044561;Zm00001d044562;Zm00001d044563;Zm00001d044564;Zm00001d044566;Zm00001d044567;Zm00001d044569;Zm00001d044570;Zm00001d044572
		AX-86270841	4	179.827										0.297	4.5149	5.7328				Zm00001d052183;Zm00001d052184;Zm00001d052185;Zm00001d052186;Zm00001d052188;Zm00001d052189;Zm00001d052190;Zm00001d052191;Zm00001d052192;Zm00001d052193;Zm00001d052194;Zm00001d052195
		AX-90920294	4	241.523							0.6875	3.4489	4.4646				0.4435	5.0915	7.3269	Zm00001d054103;Zm00001d054104;Zm00001d054105
		AX-86291963	4	241.796				-0.4081	6.1109	7.5455										Zm00001d054106;Zm00001d054107;Zm00001d054110;Zm00001d054111;Zm00001d054112
		AX-90964440	5	167.986													0.5664	4.3432	6.2545	Zm00001d016660;Zm00001d016661;Zm00001d016662;Zm00001d016664;Zm00001d016665;Zm00001d016666;Zm00001d016669;Zm00001d016671
		AX-91674350	5	176.849				0.3911	5.2673	9.4637	0.8134	4.3242	9.599							Zm00001d016939;Zm00001d016940;Zm00001d016941;Zm00001d016942;Zm00001d016943;Zm00001d016946;Zm00001d016947;Zm00001d016948;Zm00001d016949;Zm00001d016950
		AX-90617278	6	161.661				-0.3278	4.5023	6.648										Zm00001d038835;Zm00001d038836;Zm00001d038837;Zm00001d038838;Zm00001d038839;Zm00001d038840;Zm00001d038841;Zm00001d038842;Zm00001d038843;Zm00001d038844;Zm00001d038845;Zm00001d038846;Zm00001d038847;Zm00001d038848;Zm00001d038849;Zm00001d038850;Zm00001d038851
		AX-91023716	7	5.83792							-0.9981	5.0981	14.217							Zm00001d018814;Zm00001d018815;Zm00001d018816;Zm00001d018818;Zm00001d018819
		AX-91421425	8	164.417										-0.3184	4.3443	6.9958				Zm00001d012192;Zm00001d012194;Zm00001d012195;Zm00001d012196;Zm00001d012197;Zm00001d012198;Zm00001d012199;Zm00001d012203;Zm00001d012204;Zm00001d012205;Zm00001d012206;Zm00001d012208;Zm00001d012211;Zm00001d012212;Zm00001d012213
		AX-90705140	9	118.32										0.551	4.3525	5.9171				Zm00001d047143;Zm00001d047146;Zm00001d047147;Zm00001d047149;Zm00001d047150;Zm00001d047151;Zm00001d047153;Zm00001d047155;Zm00001d047156;Zm00001d047157
		AX-86277054	9	120.901													-0.3784	4.7696	8.1715	Zm00001d047212;Zm00001d047214;Zm00001d047215;Zm00001d047216;
	16	AX-123949866	1	178.504													-0.292	3.8676	5.749	Zm00001d031161;Zm00001d031163;Zm00001d031164;Zm00001d031167;Zm00001d031168;Zm00001d031170;Zm00001d031171
		AX-86328112	2	11.9573				0.268	3.8787	5.3677										Zm00001d002405;Zm00001d002406;Zm00001d002407;Zm00001d002408;Zm00001d002409;Zm00001d002410;Zm00001d002411;Zm00001d002412;Zm00001d002413;Zm00001d002414;Zm00001d002415;Zm00001d002416;Zm00001d002418;Zm00001d002419;Zm00001d002420;Zm00001d002421;Zm00001d002422;Zm00001d002423;Zm00001d002424;Zm00001d002425;Zm00001d002426;Zm00001d002427;Zm00001d002428
		AX-123944713	2	210.249													-0.2722	3.8277	4.8055	Zm00001d006766;Zm00001d006767;Zm00001d006768;Zm00001d006769;Zm00001d006770;Zm00001d006771;Zm00001d006773;Zm00001d006774;Zm00001d006775;Zm00001d006776;Zm00001d006777;Zm00001d006778;Zm00001d006779;Zm00001d006780
		AX-123944727	2	221.993				0.3688	4.9909	9.3998										Zm00001d007316;Zm00001d007318;Zm00001d007319;Zm00001d007320;Zm00001d007323;Zm00001d007324
		AX-91563597	3	54.1713							-0.6157	4.7883	6.928				-0.2478	3.5022	4.6746	Zm00001d040612;Zm00001d040613;Zm00001d040614;Zm00001d040617;Zm00001d040618;Zm00001d040619;Zm00001d040620
		AX-123947067	3	187.501							0.5958	3.7423	6.1742				0.3783	5.3348	10.3393	Zm00001d043150;Zm00001d043151;Zm00001d043152;Zm00001d043153;Zm00001d043154;Zm00001d043155;Zm00001d043156;Zm00001d043157;Zm00001d043158;Zm00001d043159;Zm00001d043160;Zm00001d043164;Zm00001d043165;Zm00001d043166;Zm00001d043167;Zm00001d043168;Zm00001d043169;Zm00001d043170;Zm00001d043171
		AX-91423928	3	208.135	0.3804	3.0257	10.8517	0.2379	3.4128	4.1688										Zm00001d043838;Zm00001d043839;Zm00001d043840;Zm00001d043841;Zm00001d043842;Zm00001d043843;Zm00001d043844
		AX-86291963	4	241.796										-0.3425	4.1519	5.666				Zm00001d054106;Zm00001d054107;Zm00001d054110;Zm00001d054111;Zm00001d054112
		AX-90920518	5	0.317009													-0.2575	3.2194	4.038	Zm00001d012801;Zm00001d012803;Zm00001d012802;Zm00001d012805;Zm00001d012806;Zm00001d012807
		AX-91674350	5	176.849				0.3484	4.1133	8.1307										Zm00001d016939;Zm00001d016940;Zm00001d016941;Zm00001d016942;Zm00001d016943;Zm00001d016946;Zm00001d016947;Zm00001d016948;Zm00001d016949;Zm00001d016950
		AX-90617278	6	161.661				-0.3311	4.3381	7.3443										Zm00001d038835;Zm00001d038836;Zm00001d038837;Zm00001d038838;Zm00001d038839;Zm00001d038840;Zm00001d038841;Zm00001d038842;Zm00001d038843;Zm00001d038844;Zm00001d038845;Zm00001d038846;Zm00001d038847;Zm00001d038848;Zm00001d038849;Zm00001d038850;Zm00001d038851
		AX-91023716	7	5.83792										-0.4601	5.2346	13.0762				Zm00001d018814;Zm00001d018815;Zm00001d018816;Zm00001d018818;Zm00001d018819
		AX-90705140	9	118.32							1.0528	4.2327	8.3649				0.6187	6.6205	8.2288	Zm00001d047143;Zm00001d047146;Zm00001d047147;Zm00001d047149;Zm00001d047150;Zm00001d047151;Zm00001d047153;Zm00001d047155;Zm00001d047156;Zm00001d047157
		AX-86321623	9	129.11										0.3664	3.5611	5.7313				Zm00001d047460;Zm00001d047461;Zm00001d047462;Zm00001d047463;Zm00001d047464;Zm00001d047465;Zm00001d047466;Zm00001d047467;Zm00001d047468;Zm00001d047469;Zm00001d047470;Zm00001d047471;Zm00001d047472
		AX-91811363	10	23.0786							-1.1496	3.5687	5.2439							Zm00001d023820;Zm00001d023822;Zm00001d023823;Zm00001d023824;Zm00001d023825;Zm00001d023826;Zm00001d023827;Zm00001d023828;Zm00001d023830;Zm00001d023833
KMC30	14	AX-86286026	1	212.24				-0.4776	4.777	5.2063	-1.1534	6.2657	7.7166	-0.4776	4.777	2.6927				Zm00001d032161;Zm00001d032162;Zm00001d032163;Zm00001d032164;Zm00001d032165;Zm00001d032166;Zm00001d032167;Zm00001d032168;Zm00001d032170
		AX-123944725	2	219.927	-0.5504	3.0546	11.4454	-0.4465	5.9788	7.6466				-0.4465	5.9788	3.9559	-0.3847	4.1742	5.6769	Zm00001d007255;Zm00001d007256;Zm00001d007257;Zm00001d007258;Zm00001d007259;Zm00001d007261;Zm00001d007263;Zm00001d007264;Zm00001d007267;Zm00001d007268
		AX-91423928	3	208.135	0.4134	4.2603	6.7565													Zm00001d043838;Zm00001d043839;Zm00001d043840;Zm00001d043841;Zm00001d043842;Zm00001d043843;Zm00001d043844
		AX-91629217	4	173.632	-0.7232	4.2794	12.9975	-0.6298	7.4202	10.0062	-0.9784	4.5289	6.0865	-0.6298	7.4202	5.1765	-0.5773	5.8695	8.4066	Zm00001d052012;Zm00001d052014;Zm00001d052015;Zm00001d052016;Zm00001d052017;Zm00001d052018;Zm00001d052019;Zm00001d052020;Zm00001d052021;Zm00001d052022;Zm00001d052025
		AX-86291963	4	241.796													-0.3399	3.4242	3.0898	Zm00001d054106;Zm00001d054107;Zm00001d054110;Zm00001d054111;Zm00001d054112
		AX-90924121	5	13.2396													0.3328	3.7451	3.6101	Zm00001d013514;Zm00001d013516;Zm00001d013517;Zm00001d013518;Zm00001d013519;Zm00001d013520;Zm00001d013521;Zm00001d013522;Zm00001d013523;Zm00001d013524;Zm00001d013525;Zm00001d013526;Zm00001d013527;Zm00001d013528;Zm00001d013529;Zm00001d013530;Zm00001d013531;Zm00001d013532;Zm00001d013533;Zm00001d013534
		AX-90997866	6	81.8567													0.34	4.2443	4.4698	Zm00001d036330;Zm00001d036331;Zm00001d036334;Zm00001d036337;Zm00001d036338;Zm00001d036339;Zm00001d036340
		AX-95644287	6	128.749													-0.375	3.3699	2.9703	Zm00001d037630;Zm00001d037631;Zm00001d037632;Zm00001d037633;Zm00001d037634;Zm00001d037635;Zm00001d037636;Zm00001d037637;Zm00001d037640;Zm00001d037641;Zm00001d037642;Zm00001d037643;Zm00001d037644;Zm00001d037645;Zm00001d037646
		AX-90590196	6	133.825				-0.3719	3.7253	4.4289				-0.3719	3.7253	2.2904	-0.4325	4.6405	5.9893	Zm00001d037781;Zm00001d037782;Zm00001d037783;Zm00001d037784;Zm00001d037785;Zm00001d037786;Zm00001d037787;Zm00001d037789;Zm00001d037790;Zm00001d037792
		AX-90625661	7	144.54				-0.6403	7.1084	10.656				-0.6402	7.1084	5.5118				Zm00001d021338;Zm00001d021339;Zm00001d021340;Zm00001d021341;Zm00001d021342;Zm00001d021343;Zm00001d021344;Zm00001d021345;Zm00001d021346;Zm00001d021347
		AX-91759963	8	78.5723	-1.0413	9.9154	14.5057													Zm00001d009769;Zm00001d009770;Zm00001d009771;Zm00001d009772;Zm00001d009773;Zm00001d009774;Zm00001d009775;Zm00001d009776;Zm00001d009777;Zm00001d009778;Zm00001d009779
		AX-91096648	8	108.78				-0.4508	4.6473	3.3643				-0.4508	4.6473	1.7402				Zm00001d010371;Zm00001d010372;Zm00001d010373;Zm00001d010375;Zm00001d010376
		AX-90642472	10	98.2356				0.5248	4.382	5.8173	1.1419	4.3595	6.8863	0.5247	4.382	3.0089				Zm00001d024998;Zm00001d024999;Zm00001d025000;Zm00001d025002;
		AX-86299172	10	100.197													-0.6397	6.363	6.7733	Zm00001d025028;Zm00001d025031;Zm00001d025033;Zm00001d025034;Zm00001d025035;Zm00001d025036
	15	AX-86286026	1	212.24				-0.6809	6.4966	7.9823	-1.5437	6.8471	10.4264				-0.4898	4.016	4.1308	Zm00001d032161;Zm00001d032162;Zm00001d032163;Zm00001d032164;Zm00001d032165;Zm00001d032166;Zm00001d032167;Zm00001d032168;Zm00001d032170
		AX-123944713	2	210.249	-0.5495	4.9429	7.9054													Zm00001d006766;Zm00001d006767;Zm00001d006768;Zm00001d006769;Zm00001d006770;Zm00001d006771;Zm00001d006773;Zm00001d006774;Zm00001d006775;Zm00001d006776;Zm00001d006777;Zm00001d006778;Zm00001d006779;Zm00001d006780
		AX-90786057	2	210.299													-0.5303	5.4582	4.8424	Zm00001d006766;Zm00001d006767;Zm00001d006768;Zm00001d006769;Zm00001d006770;Zm00001d006771;Zm00001d006773;Zm00001d006774;Zm00001d006775;Zm00001d006776;Zm00001d006777;Zm00001d006778;Zm00001d006779;Zm00001d006780;Zm00001d006786;Zm00001d006787;Zm00001d006788;Zm00001d006789
		AX-123944725	2	219.927										-0.4929	5.4698	6.386	-0.382	3.6669	4.2219	Zm00001d007255;Zm00001d007256;Zm00001d007257;Zm00001d007258;Zm00001d007259;Zm00001d007261;Zm00001d007263;Zm00001d007264;Zm00001d007267;Zm00001d007268
		AX-90614081	2	237.488							-2.0395	3.9839	6.3626							Zm00001d007843;Zm00001d007844;Zm00001d007845;Zm00001d007846;Zm00001d007848;Zm00001d007849;Zm00001d007850;Zm00001d007851;Zm00001d007853;Zm00001d007854;Zm00001d007856;Zm00001d007857;Zm00001d007858;Zm00001d007860
		AX-91622800	4	137.215													-0.6258	3.175	3.0841	Zm00001d051067;Zm00001d051068
		AX-91629217	4	173.632	-0.6499	4.0216	8.039	-0.873	9.9469	14.5033	-1.0078	3.1744	4.8719	-0.8246	8.0214	11.7566	-0.5577	5.527	5.9196	Zm00001d052012;Zm00001d052014;Zm00001d052015;Zm00001d052016;Zm00001d052017;Zm00001d052018;Zm00001d052019;Zm00001d052020;Zm00001d052021;Zm00001d052022;Zm00001d052025
		AX-90924121	5	13.2396													0.2991	3.0891	2.199	Zm00001d013514;Zm00001d013516;Zm00001d013517;Zm00001d013518;Zm00001d013519;Zm00001d013520;Zm00001d013521;Zm00001d013522;Zm00001d013523;Zm00001d013524;Zm00001d013525;Zm00001d013526;Zm00001d013527;Zm00001d013528;Zm00001d013529;Zm00001d013530;Zm00001d013531;Zm00001d013532;Zm00001d013533;Zm00001d013534
		AX-90964440	5	167.986										0.4726	3.2708	1.7615				Zm00001d016660;Zm00001d016661;Zm00001d016662;Zm00001d016664;Zm00001d016665;Zm00001d016666;Zm00001d016669;Zm00001d016671
		AX-91854926	5	186.82													-0.3058	3.3616	2.8549	Zm00001d017274;Zm00001d017275;Zm00001d017276;Zm00001d017279;Zm00001d017280;Zm00001d017281;Zm00001d017282;Zm00001d017284;Zm00001d017285;Zm00001d017286
		AX-90991381	6	56.0443	-0.4142	3.2924	5.3109													Zm00001d035883;Zm00001d035885;Zm00001d035886;Zm00001d035887;Zm00001d035888;Zm00001d035889;Zm00001d035894;Zm00001d035895
		AX-91011488	6	132.117													-0.3312	3.1134	2.1515	Zm00001d037737;Zm00001d037738;Zm00001d037739;Zm00001d037740;Zm00001d037741;Zm00001d037742;Zm00001d037743;Zm00001d037744;Zm00001d037745
		AX-91011723	6	133.068													0.4476	4.8815	5.0918	Zm00001d037766;Zm00001d037767;Zm00001d037768;Zm00001d037769;Zm00001d037770;Zm00001d037771;Zm00001d037772
		AX-86257057	6	133.852	0.6006	3.9094	7.2754	0.8294	8.1564	13.8757	1.0165	3.463	5.2537							Zm00001d037781;Zm00001d037782;Zm00001d037783;Zm00001d037784;Zm00001d037785;Zm00001d037786;Zm00001d037787;Zm00001d037789;Zm00001d037790;Zm00001d037792
		AX-91750966	8	30.7541	-0.5859	5.3794	9.5628							-0.6674	6.7911	11.2718
		AX-91094296	8	100.133													-0.3544	4.4187	3.7637	Zm00001d010162;Zm00001d010163;Zm00001d010166;Zm00001d010168;Zm00001d010169;Zm00001d010170
		AX-91096648	8	108.78	-0.7489	5.7487	7.0026	-0.6774	6.7214	5.7293				-0.5264	4.4222	3.1438				Zm00001d010371;Zm00001d010372;Zm00001d010373;Zm00001d010375;Zm00001d010376
		AX-91794292	9	86.5291													-0.4633	5.5823	6.5762	Zm00001d046422
		AX-90705140	9	118.32	0.9027	5.2922	7.0736													Zm00001d047143;Zm00001d047146;Zm00001d047147;Zm00001d047149;Zm00001d047150;Zm00001d047151;Zm00001d047153;Zm00001d047155;Zm00001d047156;Zm00001d047157
		AX-90578010	10	13.4987				-0.5413	6.317	6.8106										Zm00001d023646;Zm00001d023647;Zm00001d023648;Zm00001d023650;Zm00001d023651;Zm00001d023652;Zm00001d023653;Zm00001d023654;Zm00001d023655;Zm00001d023656;Zm00001d023657;Zm00001d023658
		AX-86324925	10	13.56	0.4358	3.0802	5.8521													Zm00001d023646;Zm00001d023647;Zm00001d023648;Zm00001d023650;Zm00001d023651;Zm00001d023652;Zm00001d023653;Zm00001d023654;Zm00001d023655;Zm00001d023656;Zm00001d023657;Zm00001d023658;Zm00001d023659
		AX-90642472	10	98.2356				0.4019	3.2774	2.5737				0.4642	3.3475	3.1194				Zm00001d024998;Zm00001d024999;Zm00001d025000;Zm00001d025002;
	16	AX-86286026	1	212.24				-0.4513	3.1659	4.1143				-0.4314	3.289	1.9708				Zm00001d032161;Zm00001d032162;Zm00001d032163;Zm00001d032164;Zm00001d032165;Zm00001d032166;Zm00001d032167;Zm00001d032168;Zm00001d032170
		AX-91516177	2	38.36													0.4388	4.8496	4.0288	Zm00001d003292;Zm00001d003293;Zm00001d003295;Zm00001d003294;Zm00001d003296;Zm00001d003297;Zm00001d003298;Zm00001d003300;Zm00001d003301;Zm00001d003302;Zm00001d003303
		AX-123944713	2	210.249	-0.6495	3.3528	12.9586	-0.5985	7.9497	11.0001				-0.4785	5.24	3.6871	-0.5183	5.7514	8.251	Zm00001d006766;Zm00001d006767;Zm00001d006768;Zm00001d006769;Zm00001d006770;Zm00001d006771;Zm00001d006773;Zm00001d006774;Zm00001d006775;Zm00001d006776;Zm00001d006777;Zm00001d006778;Zm00001d006779;Zm00001d006780
		AX-123944725	2	219.927							-0.8076	3.582	5.4424	-0.3679	3.9516	2.4098				Zm00001d007255;Zm00001d007256;Zm00001d007257;Zm00001d007258;Zm00001d007259;Zm00001d007261;Zm00001d007263;Zm00001d007264;Zm00001d007267;Zm00001d007268
		AX-90596268	2	226.986										-0.4206	3.495	1.3589				Zm00001d007496;Zm00001d007498;Zm00001d007499;Zm00001d007500;Zm00001d007501;Zm00001d007502;Zm00001d007503;Zm00001d007504;Zm00001d007505;Zm00001d007507;Zm00001d007508;Zm00001d007509
		AX-91629217	4	173.632				-0.4996	4.2039	5.5719	-1.2028	5.4513	8.141	-0.5987	5.3999	4.1967	-0.3517	3.1694	2.7615	Zm00001d052012;Zm00001d052014;Zm00001d052015;Zm00001d052016;Zm00001d052017;Zm00001d052018;Zm00001d052019;Zm00001d052020;Zm00001d052021;Zm00001d052022;Zm00001d052025
		AX-86291963	4	241.796				-0.5142	4.3071	6.2565				-0.4464	3.5691	2.4727	-0.6554	7.1323	10.1641	Zm00001d054106;Zm00001d054107;Zm00001d054110;Zm00001d054111;Zm00001d054112
		AX-90924121	5	13.2396	0.6414	5.6889	11.8666	0.346	3.4318	3.4539				0.4589	4.9642	3.185	0.5001	6.6706	7.2146	Zm00001d013514;Zm00001d013516;Zm00001d013517;Zm00001d013518;Zm00001d013519;Zm00001d013520;Zm00001d013521;Zm00001d013522;Zm00001d013523;Zm00001d013524;Zm00001d013525;Zm00001d013526;Zm00001d013527;Zm00001d013528;Zm00001d013529;Zm00001d013530;Zm00001d013531;Zm00001d013532;Zm00001d013533;Zm00001d013534
		AX-86250806	6	133.121				-0.3727	4.6591	4.9745										Zm00001d037766;Zm00001d037767;Zm00001d037768;Zm00001d037769;Zm00001d037770;Zm00001d037771;Zm00001d037772
		AX-90590196	6	133.825										-0.4226	4.2092	2.653	-0.3349	3.1624	3.1788	Zm00001d037781;Zm00001d037782;Zm00001d037783;Zm00001d037784;Zm00001d037785;Zm00001d037786;Zm00001d037787;Zm00001d037789;Zm00001d037790;Zm00001d037792
		AX-86257057	6	133.852				0.5272	5.4908	6.5763										Zm00001d037781;Zm00001d037782;Zm00001d037783;Zm00001d037784;Zm00001d037785;Zm00001d037786;Zm00001d037787;Zm00001d037789;Zm00001d037790;Zm00001d037792
		AX-91750966	8	30.7541							-1.272	6.6814	12.8381
		AX-91096648	8	108.78				-0.5686	6.1831	4.7362				-0.3987	3.823	1.2211				Zm00001d010371;Zm00001d010372;Zm00001d010373;Zm00001d010375;Zm00001d010376
		AX-86276460	9	24.3787							-1.4512	3.9585	5.3608							Zm00001d045484;Zm00001d045486;Zm00001d045487;Zm00001d045488;Zm00001d045489;Zm00001d045490;Zm00001d045491;Zm00001d045492;Zm00001d045493;Zm00001d045494;Zm00001d045495;Zm00001d045496;Zm00001d045497;Zm00001d045498
		AX-91441315	9	117.182													-0.4175	3.5801	2.844	Zm00001d047105;Zm00001d047106;Zm00001d047107;Zm00001d047109;Zm00001d047110;Zm00001d047111;Zm00001d047112;Zm00001d047113;Zm00001d047114
KMC35	14	AX-90653156	1	12.4627										-0.6514	4.2249	2.1945				Zm00001d027743;Zm00001d027744;Zm00001d027745;Zm00001d027746;Zm00001d027747;Zm00001d027748;Zm00001d027749;Zm00001d027751;Zm00001d027752;Zm00001d027753;Zm00001d027754;Zm00001d027755;Zm00001d027756;Zm00001d027757;Zm00001d027758;Zm00001d027759
		AX-86286026	1	212.24				-1.0967	5.9314	10.8224										Zm00001d032161;Zm00001d032162;Zm00001d032163;Zm00001d032164;Zm00001d032165;Zm00001d032166;Zm00001d032167;Zm00001d032168;Zm00001d032170
		AX-90630155	1	229.131							-1.9659	3.0366	4.1455							Zm00001d032624;Zm00001d032625;Zm00001d032626;Zm00001d032628;Zm00001d032629;Zm00001d032630;Zm00001d032631;Zm00001d032632;Zm00001d032633;Zm00001d032634;Zm00001d032636;Zm00001d032637
		AX-90786057	2	210.299				-1.0081	5.2978	9.1443	-2.1293	6.2971	10.657							Zm00001d006766;Zm00001d006767;Zm00001d006768;Zm00001d006769;Zm00001d006770;Zm00001d006771;Zm00001d006773;Zm00001d006774;Zm00001d006775;Zm00001d006776;Zm00001d006777;Zm00001d006778;Zm00001d006779;Zm00001d006780;Zm00001d006786;Zm00001d006787;Zm00001d006788;Zm00001d006789
		AX-90619623	2	210.665	-0.9597	3.9338	10.959													Zm00001d006786;Zm00001d006787;Zm00001d006788;Zm00001d006789;Zm00001d006790;Zm00001d006791;Zm00001d006793;Zm00001d006794;Zm00001d006795;Zm00001d006796;Zm00001d006797;Zm00001d006798;Zm00001d006801;Zm00001d006802
		AX-91213339	3	5.34959	1.0877	3.2001	8.1641													Zm00001d039437;Zm00001d039439;Zm00001d039440;Zm00001d039441;Zm00001d039444;Zm00001d039446;Zm00001d039448
		AX-90879162	4	87.7666	-1.5325	3.6027	8.6625													Zm00001d050470;Zm00001d050472;Zm00001d050474;Zm00001d050475;
		AX-91652225	5	55.5095	-2.2589	6.555	14.343	-1.7043	5.1975	8.1642	-4.0189	7.1751	12.9113	-1.8836	6.095	4.8933				Zm00001d014641;Zm00001d014642;Zm00001d014643;Zm00001d014644;Zm00001d014645;Zm00001d014646;Zm00001d014647;Zm00001d014648;Zm00001d014649;Zm00001d014650;Zm00001d014652
		AX-91696035	6	80.6727										-0.5642	4.4605	2.0741				Zm00001d036304;Zm00001d036305;Zm00001d036306;Zm00001d036307;
		AX-91011723	6	133.068							1.5107	3.7571	7.541							Zm00001d037766;Zm00001d037767;Zm00001d037768;Zm00001d037769;Zm00001d037770;Zm00001d037771;Zm00001d037772
		AX-91076681	8	31.0311										-0.5852	4.6742	2.2661
		AX-91362465	9	102.661										0.426	3.5211	1.2516				Zm00001d046767;Zm00001d046769;Zm00001d046771;Zm00001d046772;Zm00001d046774
	15	AX-91524178	2	81.0536	-0.8579	4.2873	7.2035							-0.8732	3.6245	3.6409				Zm00001d004094;Zm00001d004095;Zm00001d004096;Zm00001d004097;Zm00001d004098;Zm00001d004099
		AX-90786057	2	210.299	-1.2201	4.1491	8.1018	-1.2385	5.2914	8.3475	-2.4709	4.9029	8.6801	-1.2539	5.2525	4.1753				Zm00001d006766;Zm00001d006767;Zm00001d006768;Zm00001d006769;Zm00001d006770;Zm00001d006771;Zm00001d006773;Zm00001d006774;Zm00001d006775;Zm00001d006776;Zm00001d006777;Zm00001d006778;Zm00001d006779;Zm00001d006780;Zm00001d006786;Zm00001d006787;Zm00001d006788;Zm00001d006789
		AX-91218272	4	36.0735				-0.8391	3.7173	6.3841										Zm00001d049610;Zm00001d049612;Zm00001d049613;Zm00001d049614;Zm00001d049615;Zm00001d049616;Zm00001d049617;Zm00001d049618;Zm00001d049619;Zm00001d049620;Zm00001d049621
		AX-91622800	4	137.215	-2.3061	7.3566	13.2392							-2.1697	5.3943	5.7185				Zm00001d051067;Zm00001d051068
		AX-91652225	5	55.5095	-1.7661	3.5658	5.3027	-2.3757	6.0014	9.5957	-4.2312	4.5227	8.6564				-1.7682	3.1656	5.3156	Zm00001d014641;Zm00001d014642;Zm00001d014643;Zm00001d014644;Zm00001d014645;Zm00001d014646;Zm00001d014647;Zm00001d014648;Zm00001d014649;Zm00001d014650;Zm00001d014652
		AX-91696035	6	80.6727							-2.0319	4.6399	8.0423							Zm00001d036304;Zm00001d036305;Zm00001d036306;Zm00001d036307;
		AX-90997944	6	82.1349	-0.8881	3.2515	7.0856	-0.8235	4.2905	6.0928							-0.8282	4.9174	6.1618	Zm00001d036341;Zm00001d036342;Zm00001d036343;Zm00001d036345;Zm00001d036346;Zm00001d036348;Zm00001d036350;Zm00001d036351
		AX-86317111	6	98.9912							-1.5743	3.1658	5.0148							Zm00001d036807;Zm00001d036812;Zm00001d036813;Zm00001d036814;Zm00001d036815;Zm00001d036816
		AX-91014480	6	142.691													-1.5972	5.5515	6.999	Zm00001d038049;Zm00001d038050;Zm00001d038051;Zm00001d038052;Zm00001d038054;Zm00001d038056;Zm00001d038057;Zm00001d038058;Zm00001d038059;Zm00001d038060;Zm00001d038061;Zm00001d038062;Zm00001d038063;Zm00001d038064;Zm00001d038065;Zm00001d038066;Zm00001d038067
		AX-86317728	7	13.3578													-0.999	5.2259	7.4785	Zm00001d019033;Zm00001d019034;Zm00001d019035;Zm00001d019036;Zm00001d019037;Zm00001d019039;Zm00001d019040;Zm00001d019041;Zm00001d019042
		AX-91362465	9	102.661	0.8062	3.1291	5.5254													Zm00001d046767;Zm00001d046769;Zm00001d046771;Zm00001d046772;Zm00001d046774
	16	AX-90630155	1	229.131				-1.2938	4.927	4.8736				-1.2397	4.0462	2.2508				Zm00001d032624;Zm00001d032625;Zm00001d032626;Zm00001d032628;Zm00001d032629;Zm00001d032630;Zm00001d032631;Zm00001d032632;Zm00001d032633;Zm00001d032634;Zm00001d032636;Zm00001d032637
		AX-90786057	2	210.299				-1.0179	5.3229	6.595	-2.3933	6.1594	9.5241	-1.1445	6.0596	4.1938	-1.0033	4.4512	6.4078	Zm00001d006766;Zm00001d006767;Zm00001d006768;Zm00001d006769;Zm00001d006770;Zm00001d006771;Zm00001d006773;Zm00001d006774;Zm00001d006775;Zm00001d006776;Zm00001d006777;Zm00001d006778;Zm00001d006779;Zm00001d006780;Zm00001d006786;Zm00001d006787;Zm00001d006788;Zm00001d006789
		AX-91218272	4	36.0735				-1.0626	6.761	11.9735				-0.6524	3.1259	2.2702				Zm00001d049610;Zm00001d049612;Zm00001d049613;Zm00001d049614;Zm00001d049615;Zm00001d049616;Zm00001d049617;Zm00001d049618;Zm00001d049619;Zm00001d049620;Zm00001d049621
		AX-86314476	5	12.5453													0.6196	3.0219	4.1711	Zm00001d013494;Zm00001d013495;Zm00001d013496;Zm00001d013497;Zm00001d013498;Zm00001d013499;Zm00001d013500;Zm00001d013501;Zm00001d013502;Zm00001d013503;Zm00001d013504;Zm00001d013505;Zm00001d013506;Zm00001d013507;Zm00001d013508;Zm00001d013509;Zm00001d013510
		AX-91652225	5	55.5095				-2.2296	7.9337	9.8847	-3.7816	5.1034	8.087	-1.5506	3.5032	2.4047				Zm00001d014641;Zm00001d014642;Zm00001d014643;Zm00001d014644;Zm00001d014645;Zm00001d014646;Zm00001d014647;Zm00001d014648;Zm00001d014649;Zm00001d014650;Zm00001d014652
		AX-91696035	6	80.6727													-0.9732	5.6808	8.8981	Zm00001d036304;Zm00001d036305;Zm00001d036306;Zm00001d036307;
		AX-90997599	6	80.8013							-1.3544	3.518	4.8238							Zm00001d036308;Zm00001d036310;Zm00001d036311
		AX-90997944	6	82.1349				-0.6782	4.505	4.8327										Zm00001d036341;Zm00001d036342;Zm00001d036343;Zm00001d036345;Zm00001d036346;Zm00001d036348;Zm00001d036350;Zm00001d036351
		AX-86317111	6	98.9912							-1.5377	3.871	5.5955							Zm00001d036807;Zm00001d036812;Zm00001d036813;Zm00001d036814;Zm00001d036815;Zm00001d036816
		AX-91011723	6	133.068							1.5414	3.1673	5.5539							Zm00001d037766;Zm00001d037767;Zm00001d037768;Zm00001d037769;Zm00001d037770;Zm00001d037771;Zm00001d037772
		AX-91759963	8	78.5723													-1.2422	4.5176	5.8445	Zm00001d009769;Zm00001d009770;Zm00001d009771;Zm00001d009772;Zm00001d009773;Zm00001d009774;Zm00001d009775;Zm00001d009776;Zm00001d009777;Zm00001d009778;Zm00001d009779
		AX-90628671	9	152.354				-0.6891	4.4864	5.2895										Zm00001d048361;Zm00001d048362;Zm00001d048363;Zm00001d048364;Zm00001d048366;Zm00001d048368;Zm00001d048369;Zm00001d048370;Zm00001d048372;Zm00001d048373;Zm00001d048374;Zm00001d048375;Zm00001d048376;Zm00001d048378;Zm00001d048379;Zm00001d048380;Zm00001d048381;Zm00001d048382;Zm00001d048383;Zm00001d048384;Zm00001d048385;Zm00001d048386;Zm00001d048387;Zm00001d048389;Zm00001d048390;Zm00001d048391;
KMC40	14	AX-91463907	1	56.2208										1.1794	3.8499	3.7903				Zm00001d029059;Zm00001d029060;Zm00001d029061;Zm00001d029062;Zm00001d029064;Zm00001d029065;Zm00001d029066;Zm00001d029067;Zm00001d029071
		AX-91536455	2	144.15													-1.0827	5.1218	4.6867	Zm00001d004903;Zm00001d004905;Zm00001d004906;Zm00001d004907;Zm00001d004908;Zm00001d004909;Zm00001d004910;Zm00001d004911;Zm00001d004912;Zm00001d004913
		AX-86268748	3	88.4005													-0.7468	3.7268	2.2301	Zm00001d041290;Zm00001d041291;Zm00001d041293;Zm00001d041294;Zm00001d041298;Zm00001d041299;Zm00001d041300
		AX-90604288	3	212.1													1.2798	5.8968	6.7801	Zm00001d043977;Zm00001d043978;Zm00001d043979;Zm00001d043980;Zm00001d043981;Zm00001d043982;Zm00001d043984;Zm00001d043985;Zm00001d043986;Zm00001d043988;Zm00001d043989;Zm00001d043990;Zm00001d043991;Zm00001d043992
		AX-91402717	4	4.32536							-3.3344	4.2919	8.5484				-1.8311	7.4069	10.3125	Zm00001d048754;Zm00001d048755;Zm00001d048757;Zm00001d048758;Zm00001d048759;Zm00001d048760;Zm00001d048761;Zm00001d048763;Zm00001d048764;Zm00001d048765;Zm00001d048766;Zm00001d048767;Zm00001d048769;Zm00001d048770;Zm00001d048771;Zm00001d048772;Zm00001d048773;Zm00001d048774;Zm00001d048775
		AX-86314476	5	12.5453	2.0164	6.0326	16.1419				3.0542	4.7314	9.0888				1.2645	4.5929	6.3484	Zm00001d013494;Zm00001d013495;Zm00001d013496;Zm00001d013497;Zm00001d013498;Zm00001d013499;Zm00001d013500;Zm00001d013501;Zm00001d013502;Zm00001d013503;Zm00001d013504;Zm00001d013505;Zm00001d013506;Zm00001d013507;Zm00001d013508;Zm00001d013509;Zm00001d013510
		AX-90937077	5	60.6866				-1.6042	5.9502	7.5683				-1.3956	4.9477	5.7282				Zm00001d014766;Zm00001d014768;Zm00001d014769;Zm00001d014770;Zm00001d014771;Zm00001d014772;Zm00001d014773
		AX-90937257	5	61.5148	-1.9475	3.6858	10.8884	-2.3192	9.2448	15.441				-1.9965	7.1181	11.443				Zm00001d014788;Zm00001d014789;Zm00001d014790;Zm00001d014791;Zm00001d014792;Zm00001d014793;Zm00001d014794;Zm00001d014795
		AX-90944933	5	91.5027				0.9937	3.2901	2.6903				1.2386	4.6837	4.18				Zm00001d015495;Zm00001d015496;Zm00001d015497;Zm00001d015498;Zm00001d015499
		AX-91674462	5	177.723				-1.8068	6.0045	8.8953				-1.7319	5.682	8.1728				Zm00001d016966;Zm00001d016967;Zm00001d016968;Zm00001d016969;Zm00001d016971;Zm00001d016972;Zm00001d016973;Zm00001d016974;Zm00001d016975;Zm00001d016976;Zm00001d016977;Zm00001d016979;Zm00001d016980;Zm00001d016982
		AX-123948142	6	44.542													1.153	4.7827	3.3118	Zm00001d035759;Zm00001d035760;Zm00001d035761;Zm00001d035762;
		AX-123948394	6	162.162	1.4665	3.1929	8.4742	1.527	6.3474	9.1883				1.4568	6.2896	8.3626	1.0119	4.4736	4.0352	Zm00001d038859;Zm00001d038860;Zm00001d038861;Zm00001d038862;Zm00001d038863;Zm00001d038864;Zm00001d038865;Zm00001d038866;Zm00001d038867;Zm00001d038868;Zm00001d038870;Zm00001d038871;Zm00001d038873;Zm00001d038874;Zm00001d038875;Zm00001d038876;Zm00001d038877;Zm00001d038878;Zm00001d038879;Zm00001d038880;Zm00001d038881;Zm00001d038882;Zm00001d038883;Zm00001d038884
		AX-91446371	7	33.1612							-3.1145	4.2407	8.7589							Zm00001d019445;Zm00001d019446;Zm00001d019447;Zm00001d019449;Zm00001d019450;Zm00001d019451;Zm00001d019452;Zm00001d019453;Zm00001d019454;Zm00001d019456
		AX-86252193	7	138.772							2.3133	3.187	3.0664							Zm00001d021122;Zm00001d021123;Zm00001d021125;Zm00001d021126;Zm00001d021127;Zm00001d021128;Zm00001d021129;Zm00001d021130;Zm00001d021131;Zm00001d021132;Zm00001d021133;Zm00001d021135;Zm00001d021136
		AX-86253575	8	117.404				1.828	3.4564	5.9607				2.0602	4.9759	7.5715				Zm00001d010569;Zm00001d010570;Zm00001d010572;Zm00001d010573;Zm00001d010574;Zm00001d010575;Zm00001d010576;Zm00001d010577;Zm00001d010578;Zm00001d010579;Zm00001d010583;Zm00001d010584
		AX-86263673	8	148.573							2.5694	3.4394	4.522				1.2737	4.0729	4.4202	Zm00001d011519;Zm00001d011520;Zm00001d011522;Zm00001d011523;Zm00001d011524;Zm00001d011525;Zm00001d011526;Zm00001d011527;Zm00001d011528;Zm00001d011529;Zm00001d011531;Zm00001d011532;Zm00001d011533;Zm00001d011534
		AX-91193822	10	139.476													-1.0936	4.8443	3.7551	Zm00001d026190;Zm00001d026191;Zm00001d026192;Zm00001d026193;Zm00001d026194;Zm00001d026195;Zm00001d026196;Zm00001d026197;Zm00001d026199;Zm00001d026200;Zm00001d026202;Zm00001d026203;Zm00001d026204;Zm00001d026205;Zm00001d026206;Zm00001d026207
	15	AX-90653156	1	12.4627	-1.9767	3.2292	8.0705	-2.2219	8.195	11.0467				-1.2143	3.6786	2.4094				Zm00001d027743;Zm00001d027744;Zm00001d027745;Zm00001d027746;Zm00001d027747;Zm00001d027748;Zm00001d027749;Zm00001d027751;Zm00001d027752;Zm00001d027753;Zm00001d027754;Zm00001d027755;Zm00001d027756;Zm00001d027757;Zm00001d027758;Zm00001d027759
		AX-91524178	2	81.0536													-1.2475	3.7187	5.3459	Zm00001d004094;Zm00001d004095;Zm00001d004096;Zm00001d004097;Zm00001d004098;Zm00001d004099
		AX-86283466	2	199.516	2.1125	4.522	13.4312	1.5641	6.7018	7.977				0.999	3.6577	2.3761				Zm00001d006329;Zm00001d006330;Zm00001d006331;Zm00001d006332;Zm00001d006333;Zm00001d006335;Zm00001d006336;Zm00001d006337;Zm00001d006338;Zm00001d006339;Zm00001d006340;Zm00001d006341;Zm00001d006342;Zm00001d006343;Zm00001d006344
		AX-86327171	3	199.316	-2.0686	4.7706	12.2054	-1.0714	3.4666	3.5469										Zm00001d043505;Zm00001d043506;Zm00001d043508;Zm00001d043509;Zm00001d043510;Zm00001d043511;Zm00001d043512;Zm00001d043513;Zm00001d043514;Zm00001d043515;Zm00001d043516;Zm00001d043517
		AX-91402717	4	4.32536													-2.499	8.5999	15.7734	Zm00001d048754;Zm00001d048755;Zm00001d048757;Zm00001d048758;Zm00001d048759;Zm00001d048760;Zm00001d048761;Zm00001d048763;Zm00001d048764;Zm00001d048765;Zm00001d048766;Zm00001d048767;Zm00001d048769;Zm00001d048770;Zm00001d048771;Zm00001d048772;Zm00001d048773;Zm00001d048774;Zm00001d048775
		AX-86314476	5	12.5453	2.0902	5.5241	13.149													Zm00001d013494;Zm00001d013495;Zm00001d013496;Zm00001d013497;Zm00001d013498;Zm00001d013499;Zm00001d013500;Zm00001d013501;Zm00001d013502;Zm00001d013503;Zm00001d013504;Zm00001d013505;Zm00001d013506;Zm00001d013507;Zm00001d013508;Zm00001d013509;Zm00001d013510
		AX-90937077	5	60.6866				-1.4485	4.7754	5.0674				-1.3476	3.9254	3.2031				Zm00001d014766;Zm00001d014768;Zm00001d014769;Zm00001d014770;Zm00001d014771;Zm00001d014772;Zm00001d014773
		AX-90987194	6	39.6974				-1.418	5.087	6.8739				-1.3249	4.7366	4.3819				Zm00001d035688;Zm00001d035689;Zm00001d035693;Zm00001d035694;Zm00001d035695;Zm00001d035696
		AX-86273441	6	93.0692													-1.3999	4.4533	4.0094	Zm00001d036626;Zm00001d036628;Zm00001d036629;Zm00001d036630;Zm00001d036631
		AX-91404936	7	138.723													1.6994	3.8798	3.2825	Zm00001d021122;Zm00001d021123;Zm00001d021125;Zm00001d021126;Zm00001d021127;Zm00001d021128;Zm00001d021129;Zm00001d021130;Zm00001d021131;Zm00001d021132;Zm00001d021133
		AX-86327209	7	174.369													-1.5289	5.4354	8.0207	Zm00001d022541;Zm00001d022542;Zm00001d022544;Zm00001d022545;Zm00001d022546;Zm00001d022547;Zm00001d022549;Zm00001d022550;Zm00001d022551;Zm00001d022552;Zm00001d022553;Zm00001d022554;Zm00001d022555;Zm00001d022556;Zm00001d022557;Zm00001d022558;Zm00001d022559;Zm00001d022560;Zm00001d022561;Zm00001d022562;Zm00001d022563
		AX-91760347	8	80.6818				-1.5821	6.2666	7.7347				-1.8167	6.9667	7.4472	-1.4926	5.076	6.8845	Zm00001d009811;Zm00001d009813;Zm00001d009814
		AX-86263673	8	148.573				1.1991	4.0122	3.2172							1.4878	4.1248	4.9534	Zm00001d011519;Zm00001d011520;Zm00001d011522;Zm00001d011523;Zm00001d011524;Zm00001d011525;Zm00001d011526;Zm00001d011527;Zm00001d011528;Zm00001d011529;Zm00001d011531;Zm00001d011532;Zm00001d011533;Zm00001d011534
		AX-91113424	8	168.305				-1.5245	3.8027	5.2006				-2.0214	7.1866	6.6768				Zm00001d012403;Zm00001d012404;Zm00001d012407;Zm00001d012408;Zm00001d012409;Zm00001d012411;Zm00001d012412;Zm00001d012413;Zm00001d012414;Zm00001d012415;Zm00001d012417;Zm00001d012418;Zm00001d012419;Zm00001d012420
		AX-90585753	9	134.141				1.2247	4.6448	5.0992				1.2852	4.5366	4.1003				Zm00001d047579;Zm00001d047580;Zm00001d047581;Zm00001d047582;Zm00001d047583;Zm00001d047584;Zm00001d047587;Zm00001d047589
		AX-86277161	9	140.218										-2.0053	3.9469	3.8291				Zm00001d047813;Zm00001d047814;Zm00001d047817;Zm00001d047820;Zm00001d047821;Zm00001d047822;Zm00001d047823;Zm00001d047824;Zm00001d047827;Zm00001d047828;Zm00001d047829;Zm00001d047830;Zm00001d047831;Zm00001d047832;Zm00001d047833;Zm00001d047834
		AX-91193822	10	139.476				-1.4726	6.3153	5.5922										Zm00001d026190;Zm00001d026191;Zm00001d026192;Zm00001d026193;Zm00001d026194;Zm00001d026195;Zm00001d026196;Zm00001d026197;Zm00001d026199;Zm00001d026200;Zm00001d026202;Zm00001d026203;Zm00001d026204;Zm00001d026205;Zm00001d026206;Zm00001d026207
	16	AX-90653156	1	12.4627				-1.6898	5.3871	6.78										Zm00001d027743;Zm00001d027744;Zm00001d027745;Zm00001d027746;Zm00001d027747;Zm00001d027748;Zm00001d027749;Zm00001d027751;Zm00001d027752;Zm00001d027753;Zm00001d027754;Zm00001d027755;Zm00001d027756;Zm00001d027757;Zm00001d027758;Zm00001d027759
		AX-91524178	2	81.0536							-2.6064	4.4035	6.0549							Zm00001d004094;Zm00001d004095;Zm00001d004096;Zm00001d004097;Zm00001d004098;Zm00001d004099
		AX-91402717	4	4.32536							-3.532	4.6673	8.3586				-2.0154	4.89	10.8855	Zm00001d048754;Zm00001d048755;Zm00001d048757;Zm00001d048758;Zm00001d048759;Zm00001d048760;Zm00001d048761;Zm00001d048763;Zm00001d048764;Zm00001d048765;Zm00001d048766;Zm00001d048767;Zm00001d048769;Zm00001d048770;Zm00001d048771;Zm00001d048772;Zm00001d048773;Zm00001d048774;Zm00001d048775
		AX-90937077	5	60.6866				-1.4186	4.2595	5.1573										Zm00001d014766;Zm00001d014768;Zm00001d014769;Zm00001d014770;Zm00001d014771;Zm00001d014772;Zm00001d014773
		AX-90987194	6	39.6974				-1.3267	5.2699	6.385										Zm00001d035688;Zm00001d035689;Zm00001d035693;Zm00001d035694;Zm00001d035695;Zm00001d035696
		AX-86273441	6	93.0692													-1.3766	3.5006	4.1141	Zm00001d036626;Zm00001d036628;Zm00001d036629;Zm00001d036630;Zm00001d036631
		AX-91717120	7	24.1647							2.6247	3.3347	4.6993							Zm00001d019269;Zm00001d019270;Zm00001d019271;Zm00001d019273;Zm00001d019274;Zm00001d019275;Zm00001d019276;Zm00001d019277;Zm00001d019279
		AX-91760347	8	80.6818				-1.5486	5.407	7.8629				-1.7473	4.9646	10.0105	-1.5849	4.8195	8.2362	Zm00001d009811;Zm00001d009813;Zm00001d009814
		AX-86263673	8	148.573				1.6648	5.114	6.5805	3.833	3.6513	8.7694				1.8535	4.6268	8.1574	Zm00001d011519;Zm00001d011520;Zm00001d011522;Zm00001d011523;Zm00001d011524;Zm00001d011525;Zm00001d011526;Zm00001d011527;Zm00001d011528;Zm00001d011529;Zm00001d011531;Zm00001d011532;Zm00001d011533;Zm00001d011534
		AX-91113424	8	168.305				-1.574	5.1848	5.8827										Zm00001d012403;Zm00001d012404;Zm00001d012407;Zm00001d012408;Zm00001d012409;Zm00001d012411;Zm00001d012412;Zm00001d012413;Zm00001d012414;Zm00001d012415;Zm00001d012417;Zm00001d012418;Zm00001d012419;Zm00001d012420
		AX-90585753	9	134.141				1.0615	3.5376	4.0643										Zm00001d047579;Zm00001d047580;Zm00001d047581;Zm00001d047582;Zm00001d047583;Zm00001d047584;Zm00001d047587;Zm00001d047589
		AX-91193822	10	139.476				-1.276	4.2858	4.455										Zm00001d026190;Zm00001d026191;Zm00001d026192;Zm00001d026193;Zm00001d026194;Zm00001d026195;Zm00001d026196;Zm00001d026197;Zm00001d026199;Zm00001d026200;Zm00001d026202;Zm00001d026203;Zm00001d026204;Zm00001d026205;Zm00001d026206;Zm00001d026207
KDR15	14	AX-86310457	3	18.196										-0.0407	3.538	3.0729				Zm00001d039873;Zm00001d039874;Zm00001d039875;Zm00001d039876;Zm00001d039878;Zm00001d039879;Zm00001d039880;Zm00001d039881;Zm00001d039882;Zm00001d039883;Zm00001d039884;Zm00001d039886;Zm00001d039887;Zm00001d039888
		AX-90848774	3	208.961							0.209	4.2272	6.5413	0.0999	4.5712	4.0575	0.1023	3.6221	5.0422	Zm00001d043858;Zm00001d043859;Zm00001d043860;Zm00001d043861;Zm00001d043862;Zm00001d043863;Zm00001d043864;Zm00001d043868;Zm00001d043870;Zm00001d043871;Zm00001d043872;Zm00001d043873;Zm00001d043874;Zm00001d043875;Zm00001d043877
		AX-90599203	3	211.229										-0.0521	4.1916	4.5011				Zm00001d043951;Zm00001d043953;Zm00001d043954;Zm00001d043955;Zm00001d043958;Zm00001d043959;Zm00001d043960;Zm00001d043962
		AX-90941287	5	77.2809							-0.1284	3.2657	7.6933	-0.0581	4.7918	5.3306				Zm00001d015208;Zm00001d015209;Zm00001d015210;Zm00001d015211;Zm00001d015212
		AX-91010624	6	129.336										0.0462	4.6555	4.1869				Zm00001d037651;Zm00001d037652;Zm00001d037653;Zm00001d037655;Zm00001d037656;Zm00001d037658;Zm00001d037659;Zm00001d037660;Zm00001d037661
		AX-91018951	6	158.183							0.1624	3.8084	5.8215							Zm00001d000310;Zm00001d000311;Zm00001d000312;Zm00001d000313;Zm00001d000314
		AX-91434726	7	10.7841										0.0634	4.4241	5.295				Zm00001d018966;Zm00001d018967;Zm00001d018968;Zm00001d018969;Zm00001d018970;Zm00001d018971;Zm00001d018972;Zm00001d018973
		AX-86319220	8	24.3518							0.1446	4.0269	7.5028							Zm00001d008910;Zm00001d008911;Zm00001d008912;Zm00001d008913;Zm00001d008914;Zm00001d008915;Zm00001d008916;Zm00001d008918;Zm00001d008919;Zm00001d008922;Zm00001d008923
	15	AX-91197517	1	35.6157	0.0741	5.5111	7.5658													Zm00001d028469;Zm00001d028470;Zm00001d028471;Zm00001d028472;Zm00001d028473;Zm00001d028474;Zm00001d028475;Zm00001d028477
		AX-90677419	1	102.258				0.0549	3.4613	5.5973				0.0483	3.4421	3.5704	0.0803	6.5564	11.9637	Zm00001d030087;Zm00001d030088;Zm00001d030090;Zm00001d030091;
		AX-90790200	2	224.83	-0.0805	3.409	10.3861													Zm00001d007407;Zm00001d007411;Zm00001d007417;Zm00001d007418;Zm00001d007419;Zm00001d007420;Zm00001d007421;Zm00001d007422;Zm00001d007424
		AX-90848774	3	208.961	0.1341	4.4396	8.6548	0.1181	5.7063	7.2317				0.0913	3.1274	3.5559				Zm00001d043858;Zm00001d043859;Zm00001d043860;Zm00001d043861;Zm00001d043862;Zm00001d043863;Zm00001d043864;Zm00001d043868;Zm00001d043870;Zm00001d043871;Zm00001d043872;Zm00001d043873;Zm00001d043874;Zm00001d043875;Zm00001d043877
		AX-86269538	3	215.099	-0.0619	3.2167	8.9258	-0.0496	4.1328	6.1646										Zm00001d044078;Zm00001d044079;Zm00001d044080;Zm00001d044081;Zm00001d044083;Zm00001d044084;Zm00001d044086;Zm00001d044087;Zm00001d044088;Zm00001d044089;Zm00001d044090;Zm00001d044091
		AX-86249395	5	182.175				0.0547	3.8094	6.2273										Zm00001d017134;Zm00001d017135;Zm00001d017136;Zm00001d017137;Zm00001d017138;Zm00001d017139;Zm00001d017140;Zm00001d017141;Zm00001d017142;Zm00001d017143;Zm00001d017144;Zm00001d017145;Zm00001d017146
		AX-91677507	5	194.098													0.0682	4.4863	5.1101	Zm00001d017548;Zm00001d017550;Zm00001d017551;Zm00001d017552;Zm00001d017553;Zm00001d017555;Zm00001d017557;Zm00001d017558;Zm00001d017559;Zm00001d017560;Zm00001d017561;Zm00001d017562
		AX-90971378	5	194.216													0.0565	4.8015	7.1415	Zm00001d017555;Zm00001d017557;Zm00001d017558;Zm00001d017559;Zm00001d017560;Zm00001d017561;Zm00001d017562;Zm00001d017563;Zm00001d017564;Zm00001d017566
		AX-90979598	6	5.80793													-0.0812	7.1977	10.7772	Zm00001d035115;Zm00001d035118;Zm00001d035119
		AX-91438642	6	165.742	-0.1146	3.8032	10.4105													Zm00001d039066;Zm00001d039070;Zm00001d039071;Zm00001d039072;Zm00001d039073;Zm00001d039075;Zm00001d039076;Zm00001d039077;Zm00001d039078;Zm00001d039079;Zm00001d039080;Zm00001d039081;Zm00001d039082;Zm00001d039083;Zm00001d039084;Zm00001d039085;Zm00001d039086;Zm00001d039087;Zm00001d039088;Zm00001d039089;Zm00001d039090;Zm00001d039091;Zm00001d039093
		AX-91770620	8	136.207							0.1385	3.0141	5.726							Zm00001d011147;Zm00001d011149;Zm00001d011150;Zm00001d011152;
		AX-91410407	9	117.183													0.0579	4.3337	4.2708	Zm00001d047105;Zm00001d047106;Zm00001d047107;Zm00001d047109;Zm00001d047110;Zm00001d047111;Zm00001d047112;Zm00001d047113;Zm00001d047114
		AX-91194666	10	142.407													0.0787	3.5899	4.8818	Zm00001d026319;Zm00001d026321;Zm00001d026322;Zm00001d026323;Zm00001d026325;Zm00001d026326;Zm00001d026328;Zm00001d026329;Zm00001d026331;Zm00001d026333;Zm00001d026334;Zm00001d026335;Zm00001d026336;Zm00001d026337;Zm00001d026339;Zm00001d026341;Zm00001d026343;Zm00001d026344;Zm00001d026345
	16	AX-90593146	2	7.31745							0.2251	3.6001	6.1747							Zm00001d002169;Zm00001d002172;Zm00001d002173;Zm00001d002174;Zm00001d002175;Zm00001d002176;Zm00001d002178;Zm00001d002179;Zm00001d002181;Zm00001d002182
		AX-90785620	2	208.886				-0.052	4.2979	5.7506				-0.0439	3.2762	3.7343	-0.044	3.4935	4.154	Zm00001d006719;Zm00001d006720;Zm00001d006721
		AX-86310254	2	228.846										0.0632	3.3284	8.8695				Zm00001d007567;Zm00001d007569;Zm00001d007570;Zm00001d007571;Zm00001d007572;Zm00001d007573;Zm00001d007575;Zm00001d007576;Zm00001d007577;Zm00001d007578;Zm00001d007581;Zm00001d007582;Zm00001d007583;Zm00001d007585
		AX-91629163	4	173.251													0.0556	3.5949	5.6	Zm00001d051989;Zm00001d051990;Zm00001d051991;Zm00001d051993;Zm00001d051994;Zm00001d051995;Zm00001d051998;Zm00001d052001;Zm00001d052002;Zm00001d052003;Zm00001d052005;Zm00001d052006;Zm00001d052007;Zm00001d052008;Zm00001d052009
		AX-86291963	4	241.796				0.0886	7.0621	12.5418				0.0823	6.4692	9.8369	0.0671	4.7624	7.2365	Zm00001d054106;Zm00001d054107;Zm00001d054110;Zm00001d054111;Zm00001d054112
		AX-86271690	5	49.8324				-0.0618	4.7815	6.2676										Zm00001d014512;Zm00001d014513;Zm00001d014514;Zm00001d014515;Zm00001d014516;Zm00001d014517;Zm00001d014518;Zm00001d014519;Zm00001d014520;Zm00001d014521
		AX-91674808	5	179.398				-0.0514	3.882	6.2759				-0.0639	5.128	8.7978				Zm00001d017043;Zm00001d017045;Zm00001d017046;Zm00001d017047;
		AX-91155634	9	151.44													0.0419	3.182	3.6173	Zm00001d048301;Zm00001d048302;Zm00001d048303;Zm00001d048305;Zm00001d048306;Zm00001d048307;Zm00001d048308;Zm00001d048309;Zm00001d048310;Zm00001d048311;Zm00001d048312;Zm00001d048313;Zm00001d048314;Zm00001d048315;Zm00001d048316;Zm00001d048317;Zm00001d048318;Zm00001d048319;Zm00001d048320;Zm00001d048321;Zm00001d048322;Zm00001d048323;Zm00001d048324;Zm00001d048325;Zm00001d048326;Zm00001d048327;
		AX-91176715	10	75.2621										0.0567	4.3572	4.6701				Zm00001d024498;Zm00001d024499;Zm00001d024500
		AX-123949814	10	141.495				-0.046	3.4775	5.1609							-0.0436	3.3134	4.6549	Zm00001d026277;Zm00001d026278;Zm00001d026279;Zm00001d026280;Zm00001d026281;Zm00001d026282;Zm00001d026283;Zm00001d026284;Zm00001d026285;Zm00001d026286;Zm00001d026287;Zm00001d026288;Zm00001d026289;Zm00001d026290;Zm00001d026291
KDR20	14	AX-123946023	1	221.033	0.0685	3.1432	4.6226													Zm00001d032365;Zm00001d032366;Zm00001d032367;Zm00001d032368;Zm00001d032370;Zm00001d032371;Zm00001d032372;Zm00001d032373
		AX-90600364	3	26.2598	0.0699	5.7265	10.5091													Zm00001d040064;Zm00001d040065;Zm00001d040066;Zm00001d040067;Zm00001d040069;Zm00001d040070;Zm00001d040071;Zm00001d040075;Zm00001d040076
		AX-91430257	3	136.11	0.0569	4.4534	5.6119													Zm00001d041767;Zm00001d041768;Zm00001d041769;Zm00001d041770;
		AX-90843001	5	146.945	0.0928	5.6001	5.7462	0.07	3.0811	3.2643	0.1526	4.9429	8.0677							Zm00001d016197;Zm00001d016198;Zm00001d016199;Zm00001d016200;Zm00001d016202;Zm00001d016203;Zm00001d016204;Zm00001d016206;Zm00001d016207
		AX-86316333	6	2.89709				0.0569	4.5049	7.8386	0.1159	5.2748	8.3931	0.0555	5.1663	4.5505	0.0487	3.6668	5.7374	Zm00001d035036;Zm00001d035037;Zm00001d035038;Zm00001d035039;Zm00001d035040;Zm00001d035041;Zm00001d035042;Zm00001d035044;Zm00001d035045;Zm00001d035046;Zm00001d035047;Zm00001d035048;Zm00001d035049
		AX-91095043	8	102.713										0.0549	4.7744	5.1533	0.0498	3.6921	6.937	Zm00001d010233;Zm00001d010234;Zm00001d010235;Zm00001d010236;Zm00001d010239
		AX-91396557	10	71.3741							0.13	3.5745	7.1996							Zm00001d024421;Zm00001d024423;Zm00001d024424;Zm00001d024425;Zm00001d024427;Zm00001d024428;Zm00001d024429;Zm00001d024430
	15	AX-90603220	1	68.1426				-0.0394	4.6546	7.3873				-0.0428	6.0466	3.3092	-0.0485	5.3522	11.2193	Zm00001d029405;Zm00001d029406;Zm00001d029407;Zm00001d029408;Zm00001d029409;Zm00001d029410;Zm00001d029412
		AX-90701621	1	198.852													0.0418	3.2978	4.633	Zm00001d031764;Zm00001d031765;Zm00001d031766;Zm00001d031767;Zm00001d031769;Zm00001d031771;Zm00001d031772;Zm00001d031773;Zm00001d031774
		AX-90734743	2	16.6816							0.0861	3.4811	3.771							Zm00001d002618;Zm00001d002620;Zm00001d002621;Zm00001d002623;Zm00001d002624;Zm00001d002625;Zm00001d002626;Zm00001d002628
		AX-86289884	3	196.156	0.0976	3.8306	10.2934	0.0644	3.6097	4.5115	0.1382	4.602	6.8731	0.0746	7.2988	2.2925	0.0487	3.572	2.5787	Zm00001d043401;Zm00001d043402;Zm00001d043403;Zm00001d043404;Zm00001d043405;Zm00001d043406;Zm00001d043407;Zm00001d043409;Zm00001d043410;Zm00001d043411;Zm00001d043413;Zm00001d043414;Zm00001d043415;Zm00001d043416;Zm00001d043418;Zm00001d043419;Zm00001d043420;Zm00001d043421;Zm00001d043422
		AX-91628351	4	168.827										0.033	5.7709	1.8888				Zm00001d051835;Zm00001d051836;Zm00001d051837;Zm00001d051838;Zm00001d051839
		AX-90944764	5	90.8807										0.0267	3.6105	1.0559				Zm00001d015485;Zm00001d015486;Zm00001d015487;Zm00001d015490;Zm00001d015491
		AX-90843001	5	146.945				0.0767	5.0962	3.3097				0.0651	5.1914	0.9001	0.0658	4.8703	2.4363	Zm00001d016197;Zm00001d016198;Zm00001d016199;Zm00001d016200;Zm00001d016202;Zm00001d016203;Zm00001d016204;Zm00001d016206;Zm00001d016207
		AX-91675901	5	185.272													0.0597	4.0222	2.0028	Zm00001d008622;Zm00001d008623;Zm00001d008624;Zm00001d008625;Zm00001d008627;Zm00001d008628;Zm00001d008630;Zm00001d008631;Zm00001d008632;Zm00001d008633;Zm00001d008634;Zm00001d008635
		AX-123948438	7	11.1577							0.161	3.0009	3.8174							Zm00001d018974;Zm00001d018975;Zm00001d018976;Zm00001d018977;Zm00001d018978;Zm00001d018979;Zm00001d018980
		AX-91025385	7	12.3919	0.0615	4.4878	15.7553							0.0447	7.1667	3.1798				Zm00001d019000;Zm00001d019001;Zm00001d019002;Zm00001d019004;Zm00001d019005;Zm00001d019006;Zm00001d019008;Zm00001d019012;Zm00001d019014;Zm00001d019015;Zm00001d019016;Zm00001d019017;Zm00001d019018;Zm00001d019019;Zm00001d019020
		AX-86274778	7	129.486				-0.0409	4.9689	7.9821										Zm00001d020804;Zm00001d020805;Zm00001d020806;Zm00001d020807;Zm00001d020808;Zm00001d020810;Zm00001d020811;Zm00001d020814
		AX-86326949	8	164.901													0.0619	4.0587	7.7921	Zm00001d012216;Zm00001d012217;Zm00001d012219;Zm00001d012220;Zm00001d012221;Zm00001d012222;Zm00001d012223;Zm00001d012224;Zm00001d012225;Zm00001d012226;Zm00001d012227;Zm00001d012228;Zm00001d012229;Zm00001d012231;Zm00001d012232;Zm00001d012233;Zm00001d012234;Zm00001d012236;Zm00001d012237
		AX-90624834	10	76.5211				0.0432	5.5359	8.8839	0.0604	3.7473	4.1872	0.0475	8.9823	4.0604	0.0282	3.3903	3.7883	Zm00001d024517;Zm00001d024518;Zm00001d024519;Zm00001d024520;Zm00001d024521;Zm00001d024522;Zm00001d024523
		AX-91189071	10	121.868										0.0315	3.8251	0.9968				Zm00001d025574;Zm00001d025575;Zm00001d025576;Zm00001d025577;Zm00001d025579;Zm00001d025580;Zm00001d025581;Zm00001d025583;Zm00001d025584
		AX-91196133	10	147.549										0.0352	4.7531	1.5739				Zm00001d026602;Zm00001d026603;Zm00001d026604;Zm00001d026605;Zm00001d026606;Zm00001d026607;Zm00001d026608;Zm00001d026609;Zm00001d026610;Zm00001d026611;Zm00001d026612;Zm00001d026613;Zm00001d026614;Zm00001d026617;Zm00001d026618;Zm00001d026619;Zm00001d026620;Zm00001d026621;Zm00001d026623;Zm00001d026625
	16	AX-90666662	1	60.87							0.1074	4.0835	6.9365	0.043	3.2688	1.8988				Zm00001d029183;Zm00001d029184;Zm00001d029185;Zm00001d029188;Zm00001d029189;Zm00001d029190;Zm00001d029191;Zm00001d029192;Zm00001d029193;Zm00001d029194
		AX-90667568	1	64.205							0.0954	4.3419	9.7211							Zm00001d029285;Zm00001d029286;Zm00001d029287;Zm00001d029288;Zm00001d029289;Zm00001d029290;Zm00001d029293
		AX-90683873	1	127.084							0.068	3.0297	2.4506							Zm00001d030395;Zm00001d030396;Zm00001d030398;Zm00001d030399;Zm00001d030400
		AX-91516100	2	37.8339				0.0349	3.3019	3.564				0.0323	3.2044	1.3342	0.0524	5.7524	8.0387	Zm00001d003275;Zm00001d003276;Zm00001d003277;Zm00001d003278;Zm00001d003279;Zm00001d003280;Zm00001d003281;Zm00001d003282;Zm00001d003283;Zm00001d003284;Zm00001d003287;Zm00001d003288;Zm00001d003289;Zm00001d003290;Zm00001d003291
		AX-86289884	3	196.156							0.1259	4.9898	5.6851				0.064	4.4128	4.4497	Zm00001d043401;Zm00001d043402;Zm00001d043403;Zm00001d043404;Zm00001d043405;Zm00001d043406;Zm00001d043407;Zm00001d043409;Zm00001d043410;Zm00001d043411;Zm00001d043413;Zm00001d043414;Zm00001d043415;Zm00001d043416;Zm00001d043418;Zm00001d043419;Zm00001d043420;Zm00001d043421;Zm00001d043422
		AX-90925832	5	19.2072													0.0316	3.1848	4.2216	Zm00001d013755;Zm00001d013756;Zm00001d013757;Zm00001d013758;Zm00001d013759;Zm00001d013760;Zm00001d013761;Zm00001d013763;Zm00001d013765;Zm00001d013766;Zm00001d013767;Zm00001d013768;Zm00001d013769;Zm00001d013770;Zm00001d013771
		AX-90843001	5	146.945				0.0681	4.1629	2.5983	0.1818	6.2832	9.6251	0.0645	4.2023	1.0166	0.0833	5.5501	3.8928	Zm00001d016197;Zm00001d016198;Zm00001d016199;Zm00001d016200;Zm00001d016202;Zm00001d016203;Zm00001d016204;Zm00001d016206;Zm00001d016207
		AX-86318691	7	131.224	0.053	5.3128	12.7783	0.0498	3.026	11.581	0.1029	6.8183	12.098				0.056	7.1579	14.6742	Zm00001d020866;Zm00001d020867;Zm00001d020869;Zm00001d020870;Zm00001d020871;Zm00001d020872;Zm00001d020874;Zm00001d020875;Zm00001d020876;Zm00001d020877;Zm00001d020878;Zm00001d020879;Zm00001d020881;Zm00001d020882;Zm00001d020883
		AX-86318691	7	131.224																Zm00001d020866;Zm00001d020867;Zm00001d020869;Zm00001d020870;Zm00001d020871;Zm00001d020872;Zm00001d020874;Zm00001d020875;Zm00001d020876;Zm00001d020877;Zm00001d020878;Zm00001d020879;Zm00001d020881;Zm00001d020882;Zm00001d020883
		AX-91177011	10	76.5152	0.0413	4.062	6.7527													Zm00001d024517;Zm00001d024518;Zm00001d024519;Zm00001d024520;Zm00001d024521;Zm00001d024522;Zm00001d024523
KDR25	14	AX-91494520	1	222.421	0.0749	5.8381	6.64	0.0919	7.4656	9.9898	0.2067	7.8098	14.3723	0.0938	7.4305	2.3772	0.078	5.8275	7.1893	Zm00001d032405;Zm00001d032406;Zm00001d032407;Zm00001d032408;Zm00001d032409;Zm00001d032410;Zm00001d032411;Zm00001d032415;Zm00001d032417;Zm00001d032418;Zm00001d032419;Zm00001d032420
		AX-86287298	2	72.216							0.0753	3.8314	4.2223							Zm00001d003980;Zm00001d003981;Zm00001d003982;Zm00001d003983;
		AX-91542283	2	176.01	0.0564	5.313	11.1486	0.0476	5.6615	7.9535	0.0763	3.8117	5.3989	0.0429	5.4588	1.4743	0.0466	7.1454	7.5923	Zm00001d005602;Zm00001d005607;Zm00001d005608;Zm00001d005609;Zm00001d005612;Zm00001d005614
		AX-90794040	3	1.23974													0.0309	4.2204	3.1996	Zm00001d039238;Zm00001d039239;Zm00001d039240;Zm00001d039241;Zm00001d039242;Zm00001d039243;Zm00001d039244;Zm00001d039245;Zm00001d039246;Zm00001d039248;Zm00001d039249;Zm00001d039250;Zm00001d039251;Zm00001d039252;Zm00001d039253;Zm00001d039254;Zm00001d039255;Zm00001d039256
		AX-86304056	3	176.34	0.0472	3.8708	10.1392	0.0276	3.9275	3.4711							0.0246	3.2733	2.7621	Zm00001d042746;Zm00001d042747;Zm00001d042748;Zm00001d042749;Zm00001d042750;Zm00001d042751;Zm00001d042752;Zm00001d042753;Zm00001d042754;Zm00001d042755;Zm00001d042756;Zm00001d042758
		AX-86291960	4	241.303				0.0369	4.9902	5.1509				0.0412	4.109	1.4706	0.0391	5.2899	5.7801	Zm00001d054083;Zm00001d054084;Zm00001d054085;Zm00001d054086;Zm00001d054087;Zm00001d054088;Zm00001d054089;Zm00001d054090;Zm00001d054093;Zm00001d054094;Zm00001d054095;Zm00001d054096;Zm00001d054098;Zm00001d054099;Zm00001d054100;Zm00001d054101
		AX-91014190	6	141.617	0.0762	5.7496	7.9506	0.0783	6.7269	8.3851				0.0821	6.7711	2.1054	0.0746	6.3723	7.6243	Zm00001d038019;Zm00001d038020;Zm00001d038021;Zm00001d038022;Zm00001d038023;Zm00001d038024;Zm00001d038025;Zm00001d038026;Zm00001d038027;Zm00001d038028;Zm00001d038029;Zm00001d038030;Zm00001d038031;Zm00001d038032
		AX-91063532	7	159.072	0.0376	3.9417	7.4951	0.0273	3.5615	3.9575	0.0576	3.6605	4.3939	0.0212	3.0569	0.5427				Zm00001d021838;Zm00001d021839;Zm00001d021840;Zm00001d021841;Zm00001d021842;Zm00001d021843;Zm00001d021844;Zm00001d021845;Zm00001d021846;Zm00001d021848;Zm00001d021849;Zm00001d021850;Zm00001d021851;Zm00001d021853;Zm00001d021854;Zm00001d021855;Zm00001d021856;Zm00001d021857
		AX-91745418	8	0.778522													0.018	3.1873	1.5132	Zm00001d008188;Zm00001d008189;Zm00001d008190;Zm00001d008191;Zm00001d008192;Zm00001d008193;Zm00001d008194;Zm00001d008195;Zm00001d008196;Zm00001d008198;Zm00001d008199;Zm00001d008200;Zm00001d008201;Zm00001d008203;Zm00001d008205;Zm00001d008206
		AX-90591091	8	172.8							-0.0644	4.0768	6.8566							Zm00001d012663;Zm00001d012664;Zm00001d012665;Zm00001d012666;Zm00001d012667;Zm00001d012668;Zm00001d012670;Zm00001d012671;Zm00001d012672;Zm00001d012673;Zm00001d012674;Zm00001d012675;Zm00001d012676;Zm00001d012677;Zm00001d012679;Zm00001d012680;Zm00001d012681;Zm00001d012682;Zm00001d012683;Zm00001d012684;Zm00001d012685;Zm00001d012686;Zm00001d012687
		AX-91115177	8	174.23	0.0417	4.0005	9.4113	0.0258	4.6198	3.5899										Zm00001d012751;Zm00001d012752;Zm00001d012753;Zm00001d012754;Zm00001d012755;Zm00001d012757;Zm00001d012758;Zm00001d012760
		AX-123949420	9	34.1324	0.0632	4.1997	6.1926													Zm00001d045705;Zm00001d045706;Zm00001d045707;Zm00001d045708;Zm00001d045709
	15	AX-90660688	1	39.3202	0.0832	6.7879	15.8637				0.1023	3.863	6.3932	0.0604	3.6061	5.2746	0.0504	4.0372	6.0736	Zm00001d028572;Zm00001d028574;Zm00001d028575;Zm00001d028576;Zm00001d028577;Zm00001d028579;Zm00001d028580;Zm00001d028582
		AX-91442923	1	45.5162				0.0552	4.8879	10.8452										Zm00001d028752;Zm00001d028753;Zm00001d028754;Zm00001d028755;Zm00001d028756;Zm00001d028757;Zm00001d028759;Zm00001d028760;Zm00001d028761;Zm00001d028762;Zm00001d028763
		AX-86307512	1	189.807				-0.0287	4.0081	4.3822				-0.0341	5.6738	3.7407				Zm00001d031490;Zm00001d031492;Zm00001d031493;Zm00001d031494;Zm00001d031495;Zm00001d031496;Zm00001d031498;Zm00001d031499;Zm00001d031500;Zm00001d031501;Zm00001d031502;Zm00001d031503;Zm00001d031504
		AX-90796437	3	9.80764							-0.0723	3.5757	5.2036							Zm00001d039611;Zm00001d039612;Zm00001d039613;Zm00001d039614;Zm00001d039615;Zm00001d039616;Zm00001d039617;Zm00001d039618;Zm00001d039619;Zm00001d039620
		AX-91636293	4	212.575				0.0529	6.2682	12.5801										Zm00001d053142;Zm00001d053143;Zm00001d053144;Zm00001d053145;Zm00001d053146;Zm00001d053149
		AX-91640600	4	234.753													-0.0499	3.9355	4.0446	Zm00001d053696;Zm00001d053697;Zm00001d053698;Zm00001d053699;Zm00001d053700;Zm00001d053701;Zm00001d053702;Zm00001d053703;Zm00001d053704;Zm00001d053705
		AX-91671761	5	162.797	-0.0509	3.2074	13.1551				-0.0663	3.5785	5.5884				-0.0406	5.7878	8.7309	Zm00001d016525;Zm00001d016527;Zm00001d016528;Zm00001d016529;Zm00001d016530;Zm00001d016531;Zm00001d016532;Zm00001d016533;Zm00001d016535;Zm00001d016536;Zm00001d016537;Zm00001d016538;Zm00001d016539;Zm00001d016540;Zm00001d016541;Zm00001d016542;Zm00001d016543;Zm00001d016544;Zm00001d016545
		AX-86317111	6	98.9912				0.0424	5.4025	7.9772										Zm00001d036807;Zm00001d036812;Zm00001d036813;Zm00001d036814;Zm00001d036815;Zm00001d036816
		AX-123950062	6	165.835							0.0797	3.3076	3.7524				0.0377	3.2948	3.2286	Zm00001d039075;Zm00001d039076;Zm00001d039077;Zm00001d039078;Zm00001d039079;Zm00001d039080;Zm00001d039081;Zm00001d039082;Zm00001d039083;Zm00001d039084;Zm00001d039085;Zm00001d039086;Zm00001d039087;Zm00001d039088;Zm00001d039089;Zm00001d039090;Zm00001d039091;Zm00001d039093;Zm00001d039094;Zm00001d039095;Zm00001d039096;Zm00001d039097;Zm00001d039098;Zm00001d039099;Zm00001d039100
		AX-86253357	8	97.932													0.0305	4.2769	3.7165	Zm00001d010126;Zm00001d010127;Zm00001d010128
		AX-91763652	8	98.5103							0.0533	3.0921	3.0728							Zm00001d010135;Zm00001d010136;Zm00001d010137;Zm00001d010138;Zm00001d010140
		AX-91098851	8	116.739	-0.0516	4.456	12.3328							-0.0425	4.8177	5.2748				Zm00001d010543;Zm00001d010544;Zm00001d010545;Zm00001d010546;Zm00001d010547;Zm00001d010548;Zm00001d010550;Zm00001d010551;Zm00001d010552;Zm00001d010553;Zm00001d010554;Zm00001d010555;Zm00001d010556
		AX-91124026	9	32.6432													0.0434	3.5515	1.4611	Zm00001d045676;Zm00001d045677;Zm00001d045678;Zm00001d045679;Zm00001d045680
		AX-91148744	9	126.768													0.0351	3.2928	1.8372	Zm00001d047386;Zm00001d047387;Zm00001d047388;Zm00001d047389;Zm00001d047390;Zm00001d047392;Zm00001d047394;Zm00001d047395;Zm00001d047396;Zm00001d047397;Zm00001d047398;Zm00001d047399
		AX-91807291	9	156.874	0.0821	4.6749	10.5191	0.0793	6.4264	10.2238	0.131	4.8804	6.9777	0.0787	6.9463	6.0909	0.0577	4.4655	5.4151	Zm00001d048576;Zm00001d048577
	16	AX-91485092	1	170.322													0.0229	3.231	2.0342	Zm00001d030984;Zm00001d030985;Zm00001d030987;Zm00001d030988;Zm00001d030989;Zm00001d030990;Zm00001d030991
		AX-90567750	2	41.2218				-0.0463	4.1755	7.2116							-0.035	4.581	4.1229	Zm00001d003373;Zm00001d003374;Zm00001d003375;Zm00001d003376;Zm00001d003377;Zm00001d003378;Zm00001d003379;Zm00001d003380;Zm00001d003381;Zm00001d003382;Zm00001d003383
		AX-95650539	2	162.506				0.031	4.4642	4.303	0.0626	4.3961	4.3876							Zm00001d005266;Zm00001d005267;Zm00001d005269;Zm00001d005270;
		AX-90780672	2	191.047										0.0383	5.8441	1.8337				Zm00001d006040;Zm00001d006041;Zm00001d006042;Zm00001d006043;Zm00001d006044;Zm00001d006045
		AX-86244881	3	145.822							0.0892	3.2802	7.7872							Zm00001d041990;Zm00001d041991;Zm00001d041993;Zm00001d041994;Zm00001d041995;Zm00001d041996;Zm00001d041997;Zm00001d041998;Zm00001d042003;Zm00001d042004;Zm00001d042005
		AX-86272002	5	93.0601													0.0293	3.2433	5.1862	Zm00001d015517;Zm00001d015518;Zm00001d015519
		AX-123948078	5	213.956	0.0487	4.849	7.6487													Zm00001d018378;Zm00001d018380;Zm00001d018382;Zm00001d018383;Zm00001d018384;Zm00001d018386;Zm00001d018388;Zm00001d018389;Zm00001d018390;Zm00001d018391;Zm00001d018392;Zm00001d018393;Zm00001d018394;Zm00001d018395;Zm00001d018396
		AX-86317111	6	98.9912	0.0567	5.6185	17.4531							0.0312	4.0743	2.1548				Zm00001d036807;Zm00001d036812;Zm00001d036813;Zm00001d036814;Zm00001d036815;Zm00001d036816
		AX-90609291	6	158.316										0.0424	4.7011	2.9331				Zm00001d038662;Zm00001d038664;Zm00001d038665;Zm00001d038666;Zm00001d038667;Zm00001d038668;Zm00001d038671;Zm00001d038672;Zm00001d038673;Zm00001d038675;Zm00001d038676;Zm00001d038678;Zm00001d038680;Zm00001d038681;Zm00001d038682
		AX-91120917	9	19.9587										0.0311	3.5296	1.8519				Zm00001d045366;Zm00001d045367;Zm00001d045368;Zm00001d045369;Zm00001d045370;Zm00001d045371;Zm00001d045372;Zm00001d045373;Zm00001d045374;Zm00001d045375;Zm00001d045376;Zm00001d045377;Zm00001d045378;Zm00001d045379;Zm00001d045380;Zm00001d045381
		AX-123949420	9	34.1324				0.0739	4.5095	8.133	0.1305	6.6308	6.3347	0.0676	5.0457	2.7631				Zm00001d045705;Zm00001d045706;Zm00001d045707;Zm00001d045708;Zm00001d045709
		AX-91141379	9	100.709				0.0367	4.6635	4.3253	0.0735	4.7345	4.4567							Zm00001d046704;Zm00001d046705;Zm00001d046706;Zm00001d046707;Zm00001d046708;Zm00001d046709;Zm00001d046710;Zm00001d046711;Zm00001d046713;Zm00001d046714;Zm00001d046716;Zm00001d046717;Zm00001d046718;Zm00001d046719
KDR30	14	AX-91454590	1	6.06245													0.0291	3.249	2.3408	Zm00001d027469;Zm00001d027470;Zm00001d027471;Zm00001d027472;Zm00001d027474;Zm00001d027475;Zm00001d027476;Zm00001d027477;Zm00001d027478;Zm00001d027479;Zm00001d027480;Zm00001d027481;Zm00001d027483;Zm00001d027484;Zm00001d027485;Zm00001d027486;Zm00001d027487
		AX-123944372	1	15.7755				0.0542	4.3605	7.627										Zm00001d027869;Zm00001d027870;Zm00001d027871;Zm00001d027872;Zm00001d027873;Zm00001d027874;Zm00001d027875
		AX-90657128	1	26.4956													0.0326	3.7752	2.304	Zm00001d028210;Zm00001d028211;Zm00001d028212;Zm00001d028213;Zm00001d028214;Zm00001d028215;Zm00001d028216;Zm00001d028217;Zm00001d028218
		AX-90786692	2	212.477	0.0764	5.2744	14.2244													Zm00001d006880;Zm00001d006881;Zm00001d006882;Zm00001d006883;Zm00001d006884;Zm00001d006885;Zm00001d006886;Zm00001d006887;Zm00001d006888;Zm00001d006889;Zm00001d006891;Zm00001d006893;Zm00001d006894;Zm00001d006895;Zm00001d006896
		AX-123944725	2	219.927	0.0786	5.6432	14.705													Zm00001d007255;Zm00001d007256;Zm00001d007257;Zm00001d007258;Zm00001d007259;Zm00001d007261;Zm00001d007263;Zm00001d007264;Zm00001d007267;Zm00001d007268
		AX-90614081	2	237.488				0.1086	4.7875	6.059	0.2023	5.4405	5.9767	0.111	4.692	1.302	0.0924	4.1152	4.3855	Zm00001d007843;Zm00001d007844;Zm00001d007845;Zm00001d007846;Zm00001d007848;Zm00001d007849;Zm00001d007850;Zm00001d007851;Zm00001d007853;Zm00001d007854;Zm00001d007856;Zm00001d007857;Zm00001d007858;Zm00001d007860
		AX-86312191	3	226.632				0.0532	3.217	6.1632	0.1279	5.3668	8.8759							Zm00001d044508;Zm00001d044509;Zm00001d044510;Zm00001d044511;Zm00001d044512;Zm00001d044513;Zm00001d044514
		AX-86278821	5	46.5553													0.0377	3.4811	4.1247	Zm00001d014451;Zm00001d014455;Zm00001d014456
		AX-90937908	5	64.0289				0.0712	3.9995	3.0149				0.0828	3.6129	0.8372	0.0685	3.3918	2.7901	Zm00001d014861;Zm00001d014862;Zm00001d014863
		AX-91442789	5	71.7492							0.2722	11.576	12.792							Zm00001d015057;Zm00001d015058;Zm00001d015059;Zm00001d015060;Zm00001d015061;Zm00001d015062;Zm00001d015063;Zm00001d015064;Zm00001d015065;Zm00001d015066;Zm00001d015067
		AX-86252339	7	156.063	0.0956	5.4659	13.4164													Zm00001d021718;Zm00001d021719;Zm00001d021720;Zm00001d021721;Zm00001d021724;Zm00001d021725;Zm00001d021726;Zm00001d021727;Zm00001d021728;Zm00001d021729;Zm00001d021730;Zm00001d021731;Zm00001d021732
		AX-91398056	7	167.471													-0.0568	4.8981	5.4982	Zm00001d006913;Zm00001d006914;Zm00001d006915;Zm00001d006916;Zm00001d006917;Zm00001d006918;Zm00001d006920;Zm00001d006921;Zm00001d006922;Zm00001d006923;Zm00001d006924;Zm00001d006926;Zm00001d006928;Zm00001d006929;Zm00001d006930;Zm00001d006931;Zm00001d006933
		AX-91744865	7	174.723							0.1591	4.9626	3.6419							Zm00001d022564;Zm00001d022565;Zm00001d022566;Zm00001d022567;Zm00001d022569;Zm00001d022570;Zm00001d022572;Zm00001d022573;Zm00001d022574;Zm00001d022575;Zm00001d022576;Zm00001d022577;Zm00001d022578;Zm00001d022579;Zm00001d022581;Zm00001d022582;Zm00001d022583;Zm00001d022584;Zm00001d022585;Zm00001d022586;Zm00001d022587;Zm00001d022588;Zm00001d022589
		AX-86319551	8	64.6154							-0.1987	5.0544	7.2976							Zm00001d009472;Zm00001d009473;Zm00001d009474;Zm00001d009475;Zm00001d009476;Zm00001d009477
		AX-91096648	8	108.78	0.0649	3.7735	4.3303													Zm00001d010371;Zm00001d010372;Zm00001d010373;Zm00001d010375;Zm00001d010376
		AX-91797922	9	105.633				0.1069	5.708	9.4762										Zm00001d046834;Zm00001d046835;Zm00001d046836;Zm00001d046837;Zm00001d046838;Zm00001d046839;Zm00001d046840;Zm00001d046841;Zm00001d046842;Zm00001d046843;Zm00001d046846
		AX-91170977	10	53.4921										0.1317	7.9377	2.4026	0.1179	8.3354	9.3701	Zm00001d024186;Zm00001d024187
		AX-91178785	10	83.1452													0.0665	5.8147	4.6439	Zm00001d024667;Zm00001d024669;Zm00001d024670;Zm00001d024671;Zm00001d024672
		AX-123949756	10	84.1067				0.098	4.3551	6.4741	0.2528	5.8086	11.2982							Zm00001d024693;Zm00001d024694;Zm00001d024695;Zm00001d024697;Zm00001d024698;Zm00001d024699;Zm00001d024700;Zm00001d024701;Zm00001d024702;Zm00001d024703
	15	AX-90735549	2	20.0267							0.1361	5.7951	3.8986							Zm00001d002722;Zm00001d002723;Zm00001d002724;Zm00001d002725;Zm00001d002726;Zm00001d002727;Zm00001d002728;Zm00001d002729;Zm00001d002730;Zm00001d002731;Zm00001d002732;Zm00001d002733;Zm00001d002734;Zm00001d002735;Zm00001d002736
		AX-91532501	2	124.037													0.1281	6.1035	6.5824	Zm00001d004664
		AX-90787863	2	216.784	-0.0508	3.9422	5.6585	-0.0577	6.2142	7.3624				-0.045	4.216	0.899				Zm00001d007118;Zm00001d007119;Zm00001d007121;Zm00001d007123;Zm00001d007124;Zm00001d007125;Zm00001d007127;Zm00001d007129;Zm00001d007130;Zm00001d007131;Zm00001d007132;Zm00001d007133
		AX-123944725	2	219.927													0.0616	6.0909	8.1989	Zm00001d007255;Zm00001d007256;Zm00001d007257;Zm00001d007258;Zm00001d007259;Zm00001d007261;Zm00001d007263;Zm00001d007264;Zm00001d007267;Zm00001d007268
		AX-90614081	2	237.488	0.1949	11.9793	15.1588				0.2511	5.5656	7.1919	0.1379	6.8967	1.5327				Zm00001d007843;Zm00001d007844;Zm00001d007845;Zm00001d007846;Zm00001d007848;Zm00001d007849;Zm00001d007850;Zm00001d007851;Zm00001d007853;Zm00001d007854;Zm00001d007856;Zm00001d007857;Zm00001d007858;Zm00001d007860
		AX-123944726	4	70.3777							-0.0985	4.7518	4.9391							Zm00001d050199
		AX-91442789	5	71.7492	0.159	10.5526	13.2446	0.1254	5.676	8.2726	0.2178	5.3003	6.4002	0.1475	8.3234	2.3018	0.1262	6.8721	8.3909	Zm00001d015057;Zm00001d015058;Zm00001d015059;Zm00001d015060;Zm00001d015061;Zm00001d015062;Zm00001d015063;Zm00001d015064;Zm00001d015065;Zm00001d015066;Zm00001d015067
		AX-86317047	6	93.374	0.0619	5.7072	7.5427				0.0965	5.8503	4.4441							Zm00001d036632;Zm00001d036633;Zm00001d036634;Zm00001d036635;Zm00001d036636;Zm00001d036637;Zm00001d036638;Zm00001d036639;Zm00001d036640;Zm00001d036641;Zm00001d036642;Zm00001d036643
		AX-90590196	6	133.825													0.0524	3.9662	4.9446	Zm00001d037781;Zm00001d037782;Zm00001d037783;Zm00001d037784;Zm00001d037785;Zm00001d037786;Zm00001d037787;Zm00001d037789;Zm00001d037790;Zm00001d037792
		AX-90577811	6	137.602	-0.1687	6.2206	14.906													Zm00001d037901;Zm00001d037902;Zm00001d037903;Zm00001d037904;Zm00001d037905;Zm00001d037906;Zm00001d037909;Zm00001d037910;Zm00001d037911;Zm00001d037913;Zm00001d037914
		AX-91717397	7	25.8307							0.1056	3.2038	2.9756	0.0554	4.2234	0.5401				Zm00001d019302;Zm00001d019303;Zm00001d019304;Zm00001d019305;Zm00001d019306;Zm00001d019307;Zm00001d019308;Zm00001d019309;Zm00001d019310;Zm00001d019311
		AX-91120937	9	19.9963	0.0469	3.8847	5.0081													Zm00001d045366;Zm00001d045367;Zm00001d045368;Zm00001d045369;Zm00001d045370;Zm00001d045371;Zm00001d045372;Zm00001d045373;Zm00001d045374;Zm00001d045375;Zm00001d045376;Zm00001d045377;Zm00001d045378;Zm00001d045379;Zm00001d045380;Zm00001d045381
		AX-86276460	9	24.3787							0.157	5.8163	3.9921							Zm00001d045484;Zm00001d045486;Zm00001d045487;Zm00001d045488;Zm00001d045489;Zm00001d045490;Zm00001d045491;Zm00001d045492;Zm00001d045493;Zm00001d045494;Zm00001d045495;Zm00001d045496;Zm00001d045497;Zm00001d045498
		AX-123949420	9	34.1324	0.1443	8.8504	10.9067	0.1315	6.8677	9.1067				0.1115	3.4558	1.3139				Zm00001d045705;Zm00001d045706;Zm00001d045707;Zm00001d045708;Zm00001d045709
		AX-91142429	9	104.326													0.0475	4.2664	4.4111	Zm00001d046810;Zm00001d046811;Zm00001d046812;Zm00001d046813;Zm00001d046814;Zm00001d046815;Zm00001d046816;Zm00001d046817;Zm00001d046818
	16	AX-86286026	1	212.24				0.0568	3.5963	4.7348				0.0593	4.0125	1.0407				Zm00001d032161;Zm00001d032162;Zm00001d032163;Zm00001d032164;Zm00001d032165;Zm00001d032166;Zm00001d032167;Zm00001d032168;Zm00001d032170
		AX-86264054	1	225.195							-0.1205	3.5655	3.8353				-0.087	5.365	7.5874	Zm00001d032502;Zm00001d032503;Zm00001d032504;Zm00001d032505;Zm00001d032506;Zm00001d032507;Zm00001d032508
		AX-90761897	2	120.216													0.059	3.2691	2.8141	Zm00001d004630
		AX-90627047	2	198.976				0.0709	4.535	5.3531				0.0693	3.4737	1.0305				Zm00001d006327;Zm00001d006328;Zm00001d006329;Zm00001d006330;Zm00001d006331;Zm00001d006332;Zm00001d006333;Zm00001d006335;Zm00001d006336;Zm00001d006337;Zm00001d006338;Zm00001d006339;Zm00001d006340
		AX-91381084	2	211.835										0.0832	3.1555	0.6393				Zm00001d006846;Zm00001d006848;Zm00001d006849;Zm00001d006850;Zm00001d006853;Zm00001d006854;Zm00001d006855;Zm00001d006856;Zm00001d006857;Zm00001d006858;Zm00001d006859;Zm00001d006860;Zm00001d006861;Zm00001d006862;Zm00001d006863;Zm00001d006864;Zm00001d006865
		AX-90614081	2	237.488				0.135	5.6819	8.3619	0.2852	7.1623	10.6201	0.1277	4.7833	1.5044	0.1431	9.2244	9.3966	Zm00001d007843;Zm00001d007844;Zm00001d007845;Zm00001d007846;Zm00001d007848;Zm00001d007849;Zm00001d007850;Zm00001d007851;Zm00001d007853;Zm00001d007854;Zm00001d007856;Zm00001d007857;Zm00001d007858;Zm00001d007860
		AX-90937908	5	64.0289							0.1464	3.1149	3.0136							Zm00001d014861;Zm00001d014862;Zm00001d014863
		AX-91442789	5	71.7492				0.1054	3.764	6.6889	0.2475	6.2088	9.453	0.1229	3.9522	1.829	0.1414	9.6738	12.0399	Zm00001d015057;Zm00001d015058;Zm00001d015059;Zm00001d015060;Zm00001d015061;Zm00001d015062;Zm00001d015063;Zm00001d015064;Zm00001d015065;Zm00001d015066;Zm00001d015067
		AX-86315862	5	164.751				0.0496	3.956	2.9248										Zm00001d016586;Zm00001d016587;Zm00001d016588;Zm00001d016589;Zm00001d016590;Zm00001d016591
		AX-91116231	9	2.87657													0.0635	4.5743	5.9319	Zm00001d044785;Zm00001d044788;Zm00001d044789;Zm00001d044790;Zm00001d044791;Zm00001d044792;Zm00001d044793;Zm00001d044795;Zm00001d044796;Zm00001d044798;Zm00001d044801;Zm00001d044802
		AX-91797922	9	105.633													0.0514	3.0525	1.9538	Zm00001d046834;Zm00001d046835;Zm00001d046836;Zm00001d046837;Zm00001d046838;Zm00001d046839;Zm00001d046840;Zm00001d046841;Zm00001d046842;Zm00001d046843;Zm00001d046846
		AX-123949756	10	84.1067							0.2424	7.2504	9.2873				0.1213	7.5746	8.8583	Zm00001d024693;Zm00001d024694;Zm00001d024695;Zm00001d024697;Zm00001d024698;Zm00001d024699;Zm00001d024700;Zm00001d024701;Zm00001d024702;Zm00001d024703
		AX-91202833	10	91.3631										0.0402	3.0983	0.6317				Zm00001d024868;Zm00001d024869;Zm00001d024871;Zm00001d024872;Zm00001d024873;Zm00001d024874
KDR35	14	AX-90707563	1	220.946													0.0726	3.1899	3.3614	Zm00001d032360;Zm00001d032361;Zm00001d032362;Zm00001d032363;Zm00001d032365;Zm00001d032366;Zm00001d032367;Zm00001d032368;Zm00001d032370;Zm00001d032371;Zm00001d032372
		AX-91524178	2	81.0536													0.082	3.562	5.9649	Zm00001d004094;Zm00001d004095;Zm00001d004096;Zm00001d004097;Zm00001d004098;Zm00001d004099
		AX-86269904	4	36.0181													-0.0844	4.028	6.1479	Zm00001d049610;Zm00001d049612;Zm00001d049613;Zm00001d049614;Zm00001d049615;Zm00001d049616;Zm00001d049617;Zm00001d049618;Zm00001d049619
		AX-90895981	4	153.795													0.1132	3.8893	4.0375	Zm00001d051401;Zm00001d051403;Zm00001d051404;Zm00001d051405;Zm00001d051406;Zm00001d051407;Zm00001d051408;Zm00001d051409;Zm00001d051410;Zm00001d051411
		AX-91652225	5	55.5095										0.2719	4.4626	6.1951				Zm00001d014641;Zm00001d014642;Zm00001d014643;Zm00001d014644;Zm00001d014645;Zm00001d014646;Zm00001d014647;Zm00001d014648;Zm00001d014649;Zm00001d014650;Zm00001d014652
		AX-91701374	6	110.562	0.2126	5.1836	14.2454	0.1573	4.3225	7.7958	0.2935	3.5738	6.8723							Zm00001d037050;Zm00001d037051;Zm00001d037052;Zm00001d037053;Zm00001d037054;Zm00001d037055;Zm00001d037056
		AX-86296984	8	142.125													0.0816	3.1178	2.5152	Zm00001d011321;Zm00001d011323;Zm00001d011324;Zm00001d011325;Zm00001d011326;Zm00001d011327;Zm00001d011328;Zm00001d011329;Zm00001d011330
		AX-86326767	9	136.49	0.1471	3.5436	15.7455	0.1164	4.7851	9.8533							0.1081	4.6585	8.5035	Zm00001d047665;Zm00001d047666;Zm00001d047667;Zm00001d047669;Zm00001d047670;Zm00001d047671;Zm00001d047672;Zm00001d047673;Zm00001d047674;Zm00001d047675
		AX-86299309	10	122.165													0.0887	3.2597	3.1355	Zm00001d025585;Zm00001d025586;Zm00001d025587;Zm00001d025588;Zm00001d025589;Zm00001d025590;Zm00001d025591
	15	AX-86304218	1	283.672										-0.1067	4.9577	5.4665				Zm00001d034292;Zm00001d034293;Zm00001d034298;Zm00001d034299;Zm00001d034300;Zm00001d034301;Zm00001d034305
		AX-90786057	2	210.299							0.321	4.9273	8.1949				0.1528	4.8101	7.1059	Zm00001d006766;Zm00001d006767;Zm00001d006768;Zm00001d006769;Zm00001d006770;Zm00001d006771;Zm00001d006773;Zm00001d006774;Zm00001d006775;Zm00001d006776;Zm00001d006777;Zm00001d006778;Zm00001d006779;Zm00001d006780;Zm00001d006786;Zm00001d006787;Zm00001d006788;Zm00001d006789
		AX-91635331	4	207.366													0.1541	5.1729	11.9295	Zm00001d053062;Zm00001d053063;Zm00001d053064;Zm00001d053065;Zm00001d053066
		AX-90966092	5	174.187				0.1462	4.2693	8.2279	0.3069	4.3006	9.088	0.1802	5.7505	11.3908	0.1742	5.6735	11.6829	Zm00001d016839;Zm00001d016840;Zm00001d016841;Zm00001d016842;Zm00001d016844;Zm00001d016845;Zm00001d016846;Zm00001d016847;Zm00001d016848;Zm00001d016849;Zm00001d016850;Zm00001d016851;Zm00001d016853;Zm00001d016854;Zm00001d016855;Zm00001d016856
		AX-91780269	9	11.066										0.1177	4.2695	4.7408				Zm00001d045015;Zm00001d045016;Zm00001d045017;Zm00001d045018;Zm00001d045019;Zm00001d045021;Zm00001d045022;Zm00001d045024;Zm00001d045025;Zm00001d045026;Zm00001d045027;Zm00001d045028;Zm00001d045029;Zm00001d045030;Zm00001d045031
		AX-91826994	10	106.808							0.4132	3.143	6.1947							Zm00001d025170;Zm00001d025171;Zm00001d025174
	16	AX-91203177	1	8.13173													0.1223	3.095	4.5633	Zm00001d027544;Zm00001d027545;Zm00001d027546;Zm00001d027548;Zm00001d027549;Zm00001d027550;Zm00001d027551;Zm00001d027554;Zm00001d027555;Zm00001d027556;Zm00001d027557;Zm00001d027558;Zm00001d027565;Zm00001d027566;Zm00001d027567;Zm00001d027568;Zm00001d027569;Zm00001d027570;Zm00001d027571;Zm00001d027572;Zm00001d027573;Zm00001d027576;Zm00001d027577
		AX-91524178	2	81.0536	0.1459	3.9635	13.1688	0.1181	4.3964	8.6261	0.2183	3.9554	7.2067	0.1095	4.4405	3.3994	0.147	6.8555	13.3606	Zm00001d004094;Zm00001d004095;Zm00001d004096;Zm00001d004097;Zm00001d004098;Zm00001d004099
		AX-90786057	2	210.299				0.1121	3.9563	4.3212	0.2441	4.4587	5.3571	0.122	4.8975	2.3474	0.1328	5.1554	6.0676	Zm00001d006766;Zm00001d006767;Zm00001d006768;Zm00001d006769;Zm00001d006770;Zm00001d006771;Zm00001d006773;Zm00001d006774;Zm00001d006775;Zm00001d006776;Zm00001d006777;Zm00001d006778;Zm00001d006779;Zm00001d006780;Zm00001d006786;Zm00001d006787;Zm00001d006788;Zm00001d006789
		AX-91218272	4	36.0735				0.1138	3.7456	7.4285	0.2584	5.4213	9.1541	0.1293	4.7256	4.3904				Zm00001d049610;Zm00001d049612;Zm00001d049613;Zm00001d049614;Zm00001d049615;Zm00001d049616;Zm00001d049617;Zm00001d049618;Zm00001d049619;Zm00001d049620;Zm00001d049621
		AX-91603757	4	36.5789													0.1202	6.3114	8.7451	Zm00001d049627;Zm00001d049628;Zm00001d049629;Zm00001d049630;Zm00001d049631;Zm00001d049632;Zm00001d049633;Zm00001d049635;Zm00001d049636;Zm00001d049637
		AX-90879162	4	87.7666	0.2892	4.5328	11.7954													Zm00001d050470;Zm00001d050472;Zm00001d050474;Zm00001d050475;
		AX-90895981	4	153.795													0.2016	6.4591	8.9409	Zm00001d051401;Zm00001d051403;Zm00001d051404;Zm00001d051405;Zm00001d051406;Zm00001d051407;Zm00001d051408;Zm00001d051409;Zm00001d051410;Zm00001d051411
		AX-90963088	5	162.765				0.1189	3.3855	4.863	0.2068	3.9415	3.7991							Zm00001d016525;Zm00001d016527;Zm00001d016528;Zm00001d016529;Zm00001d016530;Zm00001d016531;Zm00001d016532;Zm00001d016533;Zm00001d016535;Zm00001d016536;Zm00001d016537;Zm00001d016538;Zm00001d016539;Zm00001d016540;Zm00001d016541;Zm00001d016542;Zm00001d016543;Zm00001d016544;Zm00001d016545
		AX-91432833	7	19.5084	0.2188	3.2849	17.6387													Zm00001d019174;Zm00001d019175;Zm00001d019176;Zm00001d019177;Zm00001d019180;Zm00001d019181;Zm00001d019182;Zm00001d019184;Zm00001d019185
		AX-91157307	10	0.405419				0.1663	4.4931	8.0676	0.2892	4.1978	6.3045	0.1444	3.8117	2.7866				Zm00001d050642;Zm00001d050643;Zm00001d050644;Zm00001d050645;
		AX-91826994	10	106.808							0.4838	5.7728	9.5995	0.2415	5.7727	4.2053				Zm00001d025170;Zm00001d025171;Zm00001d025174
KDR40	14	AX-90745879	2	58.3335													-0.1472	3.4966	3.281	Zm00001d003797;Zm00001d003799;Zm00001d003800;Zm00001d003801;Zm00001d003804;Zm00001d003806
		AX-91429310	2	199.109	0.4001	3.3634	12.2406													Zm00001d006329;Zm00001d006330;Zm00001d006331;Zm00001d006332;Zm00001d006333;Zm00001d006335;Zm00001d006336;Zm00001d006337;Zm00001d006338;Zm00001d006339;Zm00001d006340;Zm00001d006341;Zm00001d006342;Zm00001d006343;Zm00001d006344
		AX-91574953	3	113.711													0.2823	3.3928	3.478	Zm00001d041351;Zm00001d041352;Zm00001d041353;Zm00001d041354;Zm00001d041355;Zm00001d041356;Zm00001d041358;Zm00001d041360;Zm00001d041361;Zm00001d041362
		AX-86311690	3	164.567										0.2384	4.0649	8.5131				Zm00001d042430;Zm00001d042432;Zm00001d042433;Zm00001d042434;Zm00001d042435;Zm00001d042436;Zm00001d042437;Zm00001d042438
		AX-86329098	3	230.525													-0.2663	6.397	7.7634	Zm00001d044655;Zm00001d044656;Zm00001d044657;Zm00001d044659;Zm00001d044660;Zm00001d044661;Zm00001d044662;Zm00001d044663;Zm00001d044664;Zm00001d044665;Zm00001d044666;Zm00001d044667;Zm00001d044668;Zm00001d044669;Zm00001d044670;Zm00001d044671
		AX-90937257	5	61.5148				0.3193	4.307	10.8953				0.3807	6.3312	15.4874				Zm00001d014788;Zm00001d014789;Zm00001d014790;Zm00001d014791;Zm00001d014792;Zm00001d014793;Zm00001d014794;Zm00001d014795
		AX-91654966	5	71.0722													0.3574	5.7358	6.5802	Zm00001d015033;Zm00001d015036;Zm00001d015037;Zm00001d015038;Zm00001d015039;Zm00001d015040;Zm00001d015041;Zm00001d015042;Zm00001d015043;Zm00001d015044;Zm00001d015045;Zm00001d015046;Zm00001d015047;Zm00001d015050;Zm00001d015052;Zm00001d015053
		AX-91711864	6	165.216	0.5472	7.3171	24.6227				0.6424	4.3102	9.2904							Zm00001d039036;Zm00001d039037;Zm00001d039038;Zm00001d039039;Zm00001d039040;Zm00001d039041;Zm00001d039042;Zm00001d039043;Zm00001d039044;Zm00001d039045;Zm00001d039046;Zm00001d039047;Zm00001d039049;Zm00001d039050;Zm00001d039051;Zm00001d039052;Zm00001d039053
		AX-91089122	8	80.4819				-0.2551	5.0351	9.804										Zm00001d009808;Zm00001d009810;Zm00001d009811;Zm00001d009813;
		AX-91391231	8	102.225							-0.4543	3.3678	7.5761				-0.2763	6.8987	11.724	Zm00001d010227;Zm00001d010228;Zm00001d010229;Zm00001d010230;Zm00001d010231
		AX-86253489	8	109.461										-0.1804	3.6816	4.0902				Zm00001d010382;Zm00001d010383;Zm00001d010385;Zm00001d010386;Zm00001d010387;Zm00001d010388;Zm00001d010390;Zm00001d010392;Zm00001d010393;Zm00001d010394;Zm00001d010395;Zm00001d010396
		AX-91449170	8	172.861										-0.255	5.5037	9.7998				Zm00001d012688;Zm00001d012689;Zm00001d012690;Zm00001d012691;Zm00001d012693;Zm00001d012694;Zm00001d012695;Zm00001d012696;Zm00001d012697
		AX-86277161	9	140.218							0.7414	4.7946	8.3917				0.2921	3.0629	5.0442	Zm00001d047813;Zm00001d047814;Zm00001d047817;Zm00001d047820;Zm00001d047821;Zm00001d047822;Zm00001d047823;Zm00001d047824;Zm00001d047827;Zm00001d047828;Zm00001d047829;Zm00001d047830;Zm00001d047831;Zm00001d047832;Zm00001d047833;Zm00001d047834
	15	AX-86243079	2	164.517				0.2458	3.8307	8.3881	0.632	5.9002	12.5027							Zm00001d005298;Zm00001d005299;Zm00001d005300;Zm00001d005301;Zm00001d005302
		AX-91429310	2	199.109	0.3894	4.5226	11.5856	0.3081	3.9081	7.2519										Zm00001d006329;Zm00001d006330;Zm00001d006331;Zm00001d006332;Zm00001d006333;Zm00001d006335;Zm00001d006336;Zm00001d006337;Zm00001d006338;Zm00001d006339;Zm00001d006340;Zm00001d006341;Zm00001d006342;Zm00001d006343;Zm00001d006344
		AX-86244804	3	137.553													0.2125	3.6931	3.0371	Zm00001d041785;Zm00001d041786;Zm00001d041787;Zm00001d041788;Zm00001d041789;Zm00001d041790;Zm00001d041791;Zm00001d041792;Zm00001d041793;Zm00001d041794
		AX-86245154	3	169.918	0.3881	3.3912	4.3201										0.3336	4.559	3.1929	Zm00001d042571;Zm00001d042572;Zm00001d042573;Zm00001d042574;Zm00001d042575;Zm00001d042578;Zm00001d042580
		AX-86329098	3	230.525													-0.2791	3.496	7.813	Zm00001d044655;Zm00001d044656;Zm00001d044657;Zm00001d044659;Zm00001d044660;Zm00001d044661;Zm00001d044662;Zm00001d044663;Zm00001d044664;Zm00001d044665;Zm00001d044666;Zm00001d044667;Zm00001d044668;Zm00001d044669;Zm00001d044670;Zm00001d044671
		AX-91654966	5	71.0722	0.6201	8.3373	18.1525	0.503	5.7511	11.9457	1.1265	10.3723	15.1914	0.5863	8.8063	8.5741	0.6046	11.595	17.2577	Zm00001d015033;Zm00001d015036;Zm00001d015037;Zm00001d015038;Zm00001d015039;Zm00001d015040;Zm00001d015041;Zm00001d015042;Zm00001d015043;Zm00001d015044;Zm00001d015045;Zm00001d015046;Zm00001d015047;Zm00001d015050;Zm00001d015052;Zm00001d015053
		AX-91001614	6	96.8237							0.4149	4.7256	5.7592	0.1777	3.6956	2.3286				Zm00001d036733;Zm00001d036734;Zm00001d036735;Zm00001d036736;Zm00001d036737;Zm00001d036738;Zm00001d036739;Zm00001d036740;Zm00001d036741
		AX-91760347	8	80.6818							0.5708	4.5199	10.3137	0.2283	5.0663	3.5345				Zm00001d009811;Zm00001d009813;Zm00001d009814
		AX-123954273	8	102.222													-0.3357	6.8766	13.7817	Zm00001d010227;Zm00001d010228;Zm00001d010229;Zm00001d010230;Zm00001d010231
		AX-91098004	8	113.866				0.3552	5.0613	5.9561										Zm00001d010472;Zm00001d010474;Zm00001d010476;Zm00001d010478;Zm00001d010480
		AX-86275836	8	113.942	0.3526	3.8642	10.5637													Zm00001d010472;Zm00001d010474;Zm00001d010476;Zm00001d010478;Zm00001d010480
		AX-86277161	9	140.218							0.5937	4.6651	4.931	0.3779	4.8609	4.0874	0.3528	5.12	6.7425	Zm00001d047813;Zm00001d047814;Zm00001d047817;Zm00001d047820;Zm00001d047821;Zm00001d047822;Zm00001d047823;Zm00001d047824;Zm00001d047827;Zm00001d047828;Zm00001d047829;Zm00001d047830;Zm00001d047831;Zm00001d047832;Zm00001d047833;Zm00001d047834
	16	AX-86243079	2	164.517							0.6895	6.9812	15.329							Zm00001d005298;Zm00001d005299;Zm00001d005300;Zm00001d005301;Zm00001d005302
		AX-91559024	3	29.7146													0.2637	4.1637	10.1151	Zm00001d040146;Zm00001d040147;Zm00001d040148;Zm00001d040149;Zm00001d040150;Zm00001d040152;Zm00001d040153;Zm00001d040154
		AX-86329098	3	230.525				-0.2368	3.0534	5.7932										Zm00001d044655;Zm00001d044656;Zm00001d044657;Zm00001d044659;Zm00001d044660;Zm00001d044661;Zm00001d044662;Zm00001d044663;Zm00001d044664;Zm00001d044665;Zm00001d044666;Zm00001d044667;Zm00001d044668;Zm00001d044669;Zm00001d044670;Zm00001d044671
		AX-91654966	5	71.0722	0.6428	8.0897	19.7558	0.5265	5.0515	13.4795	1.1244	9.0707	15.5924	0.4491	4.7937	6.5485	0.4835	5.3804	11.3697	Zm00001d015033;Zm00001d015036;Zm00001d015037;Zm00001d015038;Zm00001d015039;Zm00001d015040;Zm00001d015041;Zm00001d015042;Zm00001d015043;Zm00001d015044;Zm00001d015045;Zm00001d015046;Zm00001d015047;Zm00001d015050;Zm00001d015052;Zm00001d015053
		AX-91001614	6	96.8237	0.2295	3.032	7.4445				0.3834	3.6353	5.0674							Zm00001d036733;Zm00001d036734;Zm00001d036735;Zm00001d036736;Zm00001d036737;Zm00001d036738;Zm00001d036739;Zm00001d036740;Zm00001d036741
		AX-86257278	6	167.615													0.4288	3.6571	14.4777	Zm00001d039160;Zm00001d039161;Zm00001d039162;Zm00001d039163;Zm00001d039165;Zm00001d039166;Zm00001d039167;Zm00001d039169;Zm00001d039170;Zm00001d039171
		AX-91089122	8	80.4819				-0.2361	5.0164	7.9305										Zm00001d009808;Zm00001d009810;Zm00001d009811;Zm00001d009813;
		AX-91760347	8	80.6818	0.2984	3.0072	11.5717				0.5217	5.1373	8.8764							Zm00001d009811;Zm00001d009813;Zm00001d009814
1 SNPs in bold font are pleiotropic QTNs which were detected associate with more than one traits
2 PVE means phenotypic variation explained
