# Supplementary material for: Detection of QTNs for kernel moisture concentration and kernel dehydration rate before physiological maturity in maize using multi-locus GWAS
Source: Sci Rep. 2021 Jan 19;11:1764. doi: 10.1038/s41598-020-80391-1 (PMC7815807; doi:10.1038/s41598-020-80391-1)
Supplement: Supplementary file 2 — Supplementary Table S2. [file 41598_2020_80391_MOESM2_ESM.xlsx]

## Sheet: S2
Table S2. Significant QTNs detected by at least two multi-locus GWAS methods
Trait	Year	1SNP	Chromsome	Pos.(Mb)	QTN effect	LOD score	2PVE(%)	3Method
KMC10	15	AX-90785620	2	208.886	-0.6,-0.51,-0.92,-0.44,-0.48	5.99,7.34,3.64,6.11,7.49	13.78,10.55,8.4,7.88,9.54	1,2,3,4,5
		AX-123944713	2	210.249	-0.33,-0.38,-0.34	3.96,6.94,4.52	4.34,5.66,4.65	2,4,5
		AX-91582728	3	155.672	-0.88,-0.97	4.23,3.31	5.91,2.53	1,3
		AX-90956609	5	137.777	0.64,0.57,1.06,0.57	3.86,7.21,4.29,8.35	12.4,10.61,9.19,10.83	1,2,3,5
		AX-91674688	5	178.785	0.32,0.45	3.6,6.79	4.65,9.21	2,5
		AX-91785266	9	39.5951	-0.58,-0.37,-0.44	3.88,3.93,4.52	13.12,5.8,8.39	1,2,4
	16	AX-90619884	5	167.624	-0.57,-0.4,-0.89,-0.31,-0.49	4.08,3.68,5.64,3.37,5.87	12.32,6.32,7.55,3.79,9.28	1,2,3,4,5
		AX-86249664	5	211.231	0.34,0.59,0.35	4.25,3.02,3.2	5.32,3.85,5.67	2,3,4
		AX-86275626	8	86.5586	0.45,0.41,0.78,0.49,0.47	4.41,4.4,4.61,4.24,3.9	9.28,7.79,7.1,11.31,5.15	1,2,3,4
		AX-91785266	9	39.5951	-0.6,-0.46,-0.81,-0.42,-0.41	4.31,5.17,4.41,4.29,4.23	15.92,9.16,7.03,7.73,7.27	1,2,3,4,5
		AX-91192973	10	136.944	-0.53,-0.39,-0.74,-0.43	3.75,4.6,3.53,4.36	7.58,4.03,3.78,5.1	1,2,3,5
KMC15	15	AX-90785620	2	208.886	-0.35,-0.53,-0.25	3.82,3.58,3.71	6.89,3.88,3.51	1,3,5
		AX-123944713	2	210.249	-0.39,-0.34,-0.31	3.92,4.41,5.39	8.44,6.2,5.31	2,4,5
		AX-91640580	4	234.712	-0.51,-0.35	4.68,3.46	7.4,3.63	4,5
		AX-86272463	5	166.017	0.26,0.25,0.32	3.73,3.17,6.83	4.23,3.81,6.44	2,4,5
		AX-86261035	7	138.135	0.24,0.26	3.29,3.74	2.88,3.15	4,5
	16	AX-91469360	1	86.4404	0.74,0.42	4.83,5.64	8.77,11.75	3,5
		AX-123944713	2	210.249	-0.42,-0.41	4.08,5.79	9.16,9.29	1,2
		AX-90937792	5	63.6666	-0.73,-0.4	3.32,4.14	7.05,8.39	3,4
		AX-86272463	5	166.017	0.36,0.24	3.29,3.02	7.75,3.55	1,4
		AX-91226691	6	75.9135	0.69,0.39	3.52,5.03	7.12,9.48	3,5
		AX-91096741	8	109.123	-0.3,-0.35	3.01,3.43	3.3,4.51	2,5
		AX-91391686	10	119.045	-0.29,-0.31	3.29,3.82	5.41,5.96	2,4
KMC20	15	AX-90761897	2	120.216	-1.39,-0.63	5.22,5.39	10.2,7.85	3,5
		AX-123945097	5	125.531	0.91,0.31,0.44	5.18,3.23,6.15	12.49,5.99,12.02	3,4,5
		AX-91811878	10	25.7198	0.36,0.44	3.24,4.96	7.8,11.79	2,4
	16	AX-90590196	6	133.825	-0.37,-0.42	3.76,5.2	7.35,9.25	2,5
KMC25	15	AX-86291963	4	241.796	-0.35,-0.43	3.95,7.06	4.46,6.11	2,4
		AX-90617278	6	161.661	-0.3,-0.33,-0.37	3.35,3.73,3.62	4.42,4.89,6.81	2,4,5
		AX-91025665	7	13.4133	-0.76,-0.37	3.42,3.53	4.27,4.08	3,5
		AX-91202833	10	91.3631	-0.73,-0.43	5.62,3.79	18.4,7.68	1,2
	16	AX-91096741	8	109.123	-0.78,-0.41,-0.39	3.13,3.57,3.41	5.25,5.3,5.01	3,4,5
KMC30	15	AX-90944933	5	91.5027	0.35,0.44	3.31,4.35	2.78,3.07	2,4
		AX-91710285	6	156.686	-0.73,-0.49	3.44,5.86	4.04,5.09	3,4
	16	AX-90590196	6	133.825	-0.48,-0.83,-0.43,-0.52	4.31,3.05,3.01,3.65	6.33,4.69,3.78,7.46	2,3,4,5
		AX-91750966	8	30.7541	-0.64,-1.24,-0.6	4.03,4.04,5.04	13.19,11.94,8.48	2,3,4
KMC35	15	AX-86286026	1	212.24	-1.08,-2.01	5.29,4.01	10.04,8.88	1,3
		AX-91524178	2	81.0536	-0.75,-0.88,-1.58,-0.8	4.49,4.57,4.04,4.02	8.66,12.15,9.57,10.02	1,2,3,4
		AX-86313689	4	165.997	-0.82,-0.81	3.56,3.51	3.44,3.36	2,5
		AX-86296845	8	126.524	-1.03,-1.75	3.49,3.98	8.14,5.95	1,3
		AX-91202833	10	91.3631	-0.85,-2.21,-1	3.2,5.33,5.7	8.3,13.38,11.49	1,3,5
	16	AX-91524178	2	81.0536	-0.9,-0.71,-1.16,-0.47	4.53,3.91,3.45,3.11	10.72,7.95,5.16,3.42	1,2,3,5
		AX-90786057	2	210.299	-0.83,-1.46,-0.83	3.59,3.71,4.4	5.94,4.82,5.21	2,3,4
		AX-91696035	6	80.6727	-0.53,-0.99	3.54,8.68	3.2,12.47	4,5
		AX-91076681	8	31.0311	-1.92,-0.75	7.03,4.94	11.7,6.44	3,4
		AX-86296695	8	109.708	-1.05,-0.71,-0.54	5.19,4.86,3.38	9.76,5.21,3.03	1,2,5
KMC40	15	AX-91524178	2	81.0536	-1.01,-0.93	3.96,3.23	5.39,3.91	2,4
		AX-91402717	4	4.32536	-1.96,-3.32,-1.86	4.43,4.67,6.6	14.83,10.65,13.36	1,3,5
		AX-86313689	4	165.997	-3.45,-2.01	4.06,4.35	5.86,7	3,5
		AX-90937077	5	60.6866	-1.61,-1.25,-1.26	3.61,4.72,4.16	9.58,5.8,5.1	1,2,4
		AX-90937257	5	61.5148	-1.52,-1.65	6.22,6.2	8.3,8.49	2,4
		AX-123948394	6	162.162	1.5,1.05,2.03,1.23	3.56,3.97,3.83,5.29	11.17,5.46,4.87,6.55	1,2,3,4
		AX-91760347	8	80.6818	-1.37,-1.35	5.93,5.44	8.89,7.46	2,4
	16	AX-86288827	3	58.4552	-2.27,-1.15	4.12,3.07	10.66,2.47	1,4
		AX-123948394	6	162.162	1.19,1.27,1.2	3.03,4.64,5.03	6.89,7.81,6.32	1,2,4
KDR15	15	AX-91499813	1	250.813	0.03,0.03	3.69,3.9	5.19,1.65	2,4
		AX-91512616	2	18.6698	0.05,0.06	4.34,5.97	4.44,5.88	2,5
		AX-91594668	3	220.192	0.11,0.11	5.63,7.44	10.71,3.18	1,4
		AX-91768290	8	123.341	0.05,0.06	3.76,3.47	4.2,1.66	2,4
		AX-91415254	8	172.31	0.04,0.04	3.02,4.56	5.88,6.01	1,2
		AX-123949255	8	172.674	0.12,0.08	4.18,5.48	5,7.46	3,5
		AX-123949403	9	23.27	0.06,0.03	3.82,4.05	9.96,3.58	1,2
		AX-91194666	10	142.407	0.11,0.05	4.36,3.03	5.87,3.64	3,5
	16	AX-91577829	3	128.844	0.05,0.04	5.08,3.72	9.01,5.24	2,4
		AX-91667321	5	138.042	0.08,0.05	3.79,3.05	4.56,5.07	3,5
		AX-86238691	7	144.166	0.09,0.04	3.81,5.27	8.04,8.08	3,5
		AX-91062750	7	156.306	0.05,0.05	3.2,3.09	6.44,4.87	2,4
		AX-91138072	9	88.1693	0.08,0.09	4.03,3.49	9.43,3.44	1,3
KDR20	15	AX-91512309	2	16.5436	-0.06,-0.03	3.71,3.07	7.44,6.68	3,5
		AX-91752034	8	36.6957	0.07,0.08	5.06,3.59	13.34,5.61	1,3
		AX-91175561	10	70.5355	0.1,0.06,0.05	3.72,3.84,3.39	7.32,7.24,6.63	3,4,5
	16	AX-90839739	3	177.547	0.04,0.04	4.13,3.25	7.37,6.23	2,4
		AX-91801876	9	126.792	0.05,0.05,0.09,0.05	5.24,4.56,3.48,5.05	10.82,11.13,8.95,9.42	1,2,3,4
KDR25	15	AX-91494520	1	222.421	0.1,0.08,0.08,0.09	9.43,7.96,9.42,6.32	14.03,7.94,1.38,11.02	1,2,4,5
		AX-123944602	2	28.6622	0.04,0.03	9.74,8.18	7.88,1.17	2,4
		AX-90744854	2	54.1311	0.03,0.03	7.39,6.38	6.22,0.9	2,4
		AX-91532501	2	124.037	0.08,0.08,0.11	8.44,10.35,8.08	8.24,1.49,16.54	2,4,5
		AX-91432352	2	209.334	-0.02,-0.02	5.44,3.46	4.17,0.46	2,4
		AX-90586902	2	234.772	0.03,0.03	5.26,5.25	3.76,0.58	2,4
		AX-90958678	5	145.671	0.05,0.04	8.27,6.93	7.83,1.08	2,4
		AX-91782123	9	21.7447	0.05,0.05	7.68,7.41	6.19,1.13	2,4
		AX-91141379	9	100.709	0.04,0.04	6.44,7.18	4.72,0.8	2,4
	16	AX-91532501	2	124.037	0.12,0.07,0.08	10.81,3.14,6.12	14.09,6,3.14	1,2,4
		AX-90586902	2	234.772	0.03,0.03	5.06,3.91	1.9,5	4,5
		AX-91623660	4	142.192	0.03,0.03	5.36,6.3	5.16,2.61	2,4
		AX-86315690	5	148.188	-0.05,-0.01	4.63,3.01	8.14,0.61	1,2
		AX-91674350	5	176.849	-0.05,-0.05,-0.04	6.55,8.84,7.76	10.92,13.64,4.68	1,2,4
		AX-91710196	6	156.249	0.04,0.04	6.17,5.13	2.67,6.25	4,5
		AX-91188911	10	121.239	0.04,0.05	6.26,10.27	6.66,4.77	2,4
KDR30	15	AX-91442789	5	71.7492	0.12,0.21,0.12	5.11,5.14,5.42	10.23,8.57,10.98	2,3,5
	16	AX-90636056	1	52.5386	0.06,0.05,0.05	4.15,4.56,3.65	5.49,5.34,4.72	1,2,5
		AX-90630155	1	229.131	0.08,0.17,0.07	4.92,3.93,4.5	5.62,6.88,2.37	2,3,4
		AX-86239070	5	64.1475	-0.08,-0.07,-0.07,-0.07	9.5,9.92,6.77,9.11	17.41,17.27,7.7,17.22	1,2,4,5
		AX-91113403	8	168.208	0.09,0.07,0.07	7.56,6.45,5.91	10.74,7.3,4.18	1,2,4
KDR35	15	AX-91209230	2	18.2363	0.25,0.13	3.53,3.22	5.57,2.19	3,4
		AX-86313689	4	165.997	0.22,0.14,0.12	4.05,8.21,4.47	5.43,3.28,5.65	3,4,5
	16	AX-123944578	2	2.54417	0.07,0.07,0.08	3.62,6.84,7.95	6.98,6.66,5.37	1,2,4
		AX-91524178	2	81.0536	0.11,0.11,0.16,0.12	7.65,15.25,5.67,13.49	16.66,18.69,8.8,12.39	1,2,3,4
		AX-90786057	2	210.299	0.06,0.06	4.01,3.95	2.51,1.87	2,4
		AX-91584761	3	167.054	0.09,0.08,0.15,0.09	6.36,7.75,6.29,7.93	11.55,7.45,7.21,6.23	1,2,3,4,
		AX-90848342	3	207.562	0.07,0.1	3.28,3.48	5.55,3.11	1,3
		AX-86296845	8	126.524	0.07,0.09	3.97,4.66	3.31,2.91	2,4
		AX-91126669	9	42.9404	0.08,0.05	9.23,3.46	8.77,2.38	2,4
		AX-123949559	9	141.203	0.12,0.11	4.27,4.23	6.49,2.78	1,4
KDR40	15	AX-90741571	2	42.0688	-0.16,-0.19	3.2,4.03	5.19,7.32	4,5
		AX-91654966	5	71.0722	0.37,0.62,0.36	7.06,4.68,6.49	11.41,8.06,10.76	2,3,5
		AX-91001614	6	96.8237	0.16,0.4,0.21	4.05,5.53,5.76	6.48,9.22,10.38	2,3,4
		AX-91760347	8	80.6818	0.27,0.2	6.03,4.26	14.73,9.19	1,2
		AX-86322946	10	123.842	0.24,0.24,0.31,0.19	5.8,5.46,3.07,4.41	12.24,13.6,5.32,8.53	1,2,3,4
	16	AX-86244804	3	137.553	0.43,0.22	3.7,3.54	5.39,5.43	3,5
		AX-91654966	5	71.0722	0.49,0.41,0.76,0.29,0.34	9.57,7.82,4.13,4.17,4.71	18.08,13.74,11.75,3.56,9.33	1,2,3,4,5
		AX-86260814	5	204.371	0.24,0.19	5.73,3.9	5.89,6.93	4,5
		AX-91760347	8	80.6818	0.26,0.19	4.93,4.34	13.6,7.92	1,2
		AX-86322946	10	123.842	0.26,0.23	4.96,5.49	14.72,11.91	1,2
1 SNPs in bold font are pleiotropic QTNs which were detected associate with more than one traits
2 PVE means phenotypic variation explained
31:mrMLM; 2:FASTmrMLM; 3:FASTmrEMMA; 4:pLARmEB; 5:ISIS EM-BLASSO;
