# Supplementary material for: Detection of QTNs for kernel moisture concentration and kernel dehydration rate before physiological maturity in maize using multi-locus GWAS
Source: Sci Rep. 2021 Jan 19;11:1764. doi: 10.1038/s41598-020-80391-1 (PMC7815807; doi:10.1038/s41598-020-80391-1)
Supplement: Supplementary file 3 — Supplementary Table S3. [file 41598_2020_80391_MOESM3_ESM.xlsx]

## Sheet: S4
Table S4 Candidate genes and functional annotation
Gene id	Chr.	Start	End	Annotation
Zm00001d027421	1	4900834	4903371	LOC100285173 [Zea mays]
Zm00001d027422	1	4907157	4909468	chloroplast oxygen-evolving complex/thylakoid lumenal 25.6kDa protein [Zea mays]
Zm00001d027423	1	4909652	4914685	PREDICTED: flavonol synthase/flavanone 3-hydroxylase-like isoform X1 [Zea mays]
Zm00001d027424	1	4949860	4952016	hypothetical protein ZEAMMB73_025977 [Zea mays]
Zm00001d027425	1	4979131	4994850	PREDICTED: uncharacterized protein LOC100279630 isoform X1 [Zea mays]
Zm00001d027427	1	5095291	5098140	PREDICTED: SUMO-conjugating enzyme SCE1 [Zea mays]
Zm00001d027428	1	5102089	5104469	PREDICTED: transmembrane 9 superfamily member 4-like [Zea mays]
Zm00001d027429	1	5106818	5108654	RNA binding protein [Zea mays]
Zm00001d027430	1	5111247	5116316	PREDICTED: protein FIZZY-RELATED 2-like [Zea mays]
Zm00001d027431	1	5123182	5127784	homeobox protein HD1 [Zea mays]
Zm00001d027434	1	5159303	5161741	uncharacterized protein LOC100216915 [Zea mays]
Zm00001d027435	1	5202748	5208577	PREDICTED: BEL1-related homeotic protein 14 isoform X1 [Zea mays]
Zm00001d027469	1	6020779	6023318	cytochrome c oxidase assembly protein COX19 [Zea mays]
Zm00001d027470	1	6027852	6032982	PREDICTED: uncharacterized protein LOC103631277 isoform X5 [Zea mays]
Zm00001d027471	1	6034724	6035902	uncharacterized protein LOC100383093 precursor [Zea mays]
Zm00001d027472	1	6068283	6161610	hypothetical protein SORBIDRAFT_01g048630 [Sorghum bicolor]
Zm00001d027474	1	6125778	6145963	PREDICTED: callose synthase 3-like [Setaria italica]
Zm00001d027475	1	6154221	6161610	PREDICTED: uncharacterized protein LOC103644393 [Zea mays]
Zm00001d027476	1	6207107	6208223	hypothetical protein ZEAMMB73_847565 [Zea mays]
Zm00001d027477	1	6237666	6238642	PREDICTED: uncharacterized protein LOC103631379 [Zea mays]
Zm00001d027478	1	6239823	6246616	PREDICTED: uncharacterized protein LOC100276168 isoform X1 [Zea mays]
Zm00001d027479	1	6246862	6251356	hypothetical protein [Zea mays]
Zm00001d027480	1	6270311	6275109	uncharacterized LOC100383301 [Zea mays]
Zm00001d027481	1	6274095	6277349	TPA: hypothetical protein ZEAMMB73_030432 [Zea mays]
Zm00001d027483	1	6293847	6294413	uncharacterized LOC100192077 [Zea mays]
Zm00001d027484	1	6296235	6300940	dolichyl-diphosphooligosaccharide--protein glycosyltransferase 67 kDasubunit precursor [Zea mays]
Zm00001d027485	1	6307711	6310327	PREDICTED: LOC100280817 isoform X1 [Zea mays]
Zm00001d027486	1	6310322	6313633	barley mlo defense gene homolog1 [Zea mays]
Zm00001d027487	1	6319205	6328780	PREDICTED: uncharacterized protein LOC100194408 isoform X1 [Zea mays]
Zm00001d027544	1	7978897	7991204	ankyrin repeat protein isoform 1 [Zea mays]
Zm00001d027545	1	7996632	7997815	TPA: hypothetical protein ZEAMMB73_990015 [Zea mays]
Zm00001d027546	1	8017653	8019823	TPA: putative HLH DNA-binding domain superfamily protein [Zea mays]
Zm00001d027548	1	8046302	8047417	sterol methyl transferase2 [Zea mays]
Zm00001d027549	1	8053530	8055161	inorganic phosphate transporter 1-7 [Zea mays]
Zm00001d027550	1	8055744	8056160	TPA: hypothetical protein ZEAMMB73_494522 [Zea mays]
Zm00001d027551	1	8058918	8065189	TPA: hypothetical protein ZEAMMB73_073593 [Zea mays]
Zm00001d027554	1	8114840	8115307	PREDICTED: uncharacterized protein LOC103631682 [Zea mays]
Zm00001d027555	1	8115891	8118284	PREDICTED: pentatricopeptide repeat-containing protein At4g35130, chloroplastic [Zea mays]
Zm00001d027556	1	8119828	8122747	TPA: heat shock protein binding protein [Zea mays]
Zm00001d027557	1	8129042	8130156	TPA: glutathione S-transferase GST 31 [Zea mays]
Zm00001d027558	1	8152458	8164250	hypothetical protein SORBIDRAFT_01g047850 [Sorghum bicolor]
Zm00001d027565	1	8221827	8223297	PREDICTED: uncharacterized protein LOC103644407 [Zea mays]
Zm00001d027566	1	8229144	8232742	TPA: hypothetical protein ZEAMMB73_906298 [Zea mays]
Zm00001d027567	1	8234878	8235877	PREDICTED: uncharacterized protein LOC103644408 [Zea mays]
Zm00001d027568	1	8237987	8238802	PREDICTED: tubulin alpha-2 chain-like [Zea mays]
Zm00001d027569	1	8246625	8247566	hypothetical protein ZEAMMB73_014446 [Zea mays]
Zm00001d027570	1	8280558	8285255	uncharacterized protein LOC100382150 [Zea mays]
Zm00001d027571	1	8286848	8291232	PREDICTED: protein phosphatase 2C isoform X1 [Zea mays]
Zm00001d027572	1	8302347	8308349	uncharacterized protein LOC103631685 [Zea mays]
Zm00001d027573	1	8308824	8312491	uncharacterized protein LOC100275476 [Zea mays]
Zm00001d027576	1	8333074	8336362	PREDICTED: protein gar2-like [Zea mays]
Zm00001d027577	1	8339277	8357146	CENPCA protein [Zea mays]
Zm00001d027743	1	12502776	12510591	PREDICTED: serine/threonine-protein kinase EDR1-like isoform X1 [Zea mays]
Zm00001d027744	1	12510999	12511508	uncharacterized protein LOC100275123 [Zea mays]
Zm00001d027745	1	12528993	12531966	TPA: hypothetical protein ZEAMMB73_361418 [Zea mays]
Zm00001d027746	1	12532781	12533074	TPA: hypothetical protein ZEAMMB73_628152 [Zea mays]
Zm00001d027747	1	12535191	12535893	PREDICTED: putative uncharacterized protein DDB_G0285869 [Zea mays]
Zm00001d027748	1	12538562	12543035	PREDICTED: probable RNA helicase SDE3 [Zea mays]
Zm00001d027749	1	12546659	12552109	uncharacterized protein LOC100273198 [Zea mays]
Zm00001d027751	1	12621185	12624879	TPA: hypothetical protein ZEAMMB73_503337 [Zea mays]
Zm00001d027752	1	12628889	12640144	PREDICTED: uncharacterized protein LOC103631747 [Zea mays]
Zm00001d027753	1	12658925	12661298	TPA: putative HLH DNA-binding domain superfamily protein [Zea mays]
Zm00001d027754	1	12672174	12674629	PREDICTED: nucleolar complex protein 2 homolog [Zea mays]
Zm00001d027755	1	12675736	12681850	neurogenic locus notch protein precursor-like precursor [Zea mays]
Zm00001d027756	1	12708983	12713231	1,2-dihydroxy-3-keto-5-methylthiopentene dioxygenase 2 [Zea mays]
Zm00001d027757	1	12714065	12716389	uncharacterized protein LOC100280131 [Zea mays]
Zm00001d027758	1	12768360	12771997	TPA: hypothetical protein ZEAMMB73_525651 [Zea mays]
Zm00001d027759	1	12848106	12850651	PREDICTED: probable indole-3-pyruvate monooxygenase YUCCA4 isoform X1 [Zea mays]
Zm00001d027869	1	15961983	15975352	uncharacterized protein LOC100304387 [Zea mays]
Zm00001d027870	1	16005938	16006903	PREDICTED: dehydration-responsive element-binding protein 2E-like [Zea mays]
Zm00001d027871	1	16007197	16010258	unknown [Zea mays]
Zm00001d027872	1	16011197	16017413	uncharacterized protein LOC100192515 [Zea mays]
Zm00001d027873	1	16018915	16019115	hypothetical protein [Zea mays]
Zm00001d027874	1	16038734	16042002	PREDICTED: uncharacterized protein LOC100194365 isoform X1 [Zea mays]
Zm00001d027875	1	16140364	16141359	TPA: hypothetical protein ZEAMMB73_958482 [Zea mays]
Zm00001d028210	1	26517879	26521293	unknown [Zea mays]
Zm00001d028211	1	26525210	26529825	PREDICTED: uncharacterized protein LOC100382823 isoform X1 [Zea mays]
Zm00001d028212	1	26533012	26534408	hypothetical protein ZEAMMB73_677813 [Zea mays]
Zm00001d028213	1	26605799	26609755	hypothetical protein [Zea mays]
Zm00001d028214	1	26610563	26614024	PREDICTED: uncharacterized protein LOC100273068 isoform X2 [Zea mays]
Zm00001d028215	1	26619550	26619828	TPA: hypothetical protein ZEAMMB73_497154 [Zea mays]
Zm00001d028216	1	26771165	26776231	protein DROOPING LEAF [Zea mays]
Zm00001d028217	1	26873846	26883816	PREDICTED: MADS-box transcription factor 1-like isoform X1 [Zea mays]
Zm00001d028218	1	26887363	26899704	PREDICTED: probable methionine--tRNA ligase [Zea mays]
Zm00001d028469	1	35933885	35934520	PREDICTED: uncharacterized protein LOC103633768 [Zea mays]
Zm00001d028470	1	35940305	35941354	PREDICTED: uncharacterized protein LOC103644552 [Zea mays]
Zm00001d028471	1	35960441	35964750	unknown [Zea mays]
Zm00001d028472	1	35965499	35970651	TPA: hypothetical protein ZEAMMB73_228015 [Zea mays]
Zm00001d028473	1	36041162	36047534	hypothetical protein [Zea mays]
Zm00001d028474	1	36140572	36147440	beta-galactosidase precursor [Zea mays]
Zm00001d028475	1	36211949	36216035	PREDICTED: probable E3 ubiquitin-protein ligase LUL2 [Zea mays]
Zm00001d028477	1	36246226	36256685	unknown [Zea mays]
Zm00001d028572	1	39461169	39464573	hypothetical protein [Zea mays]
Zm00001d028574	1	39490113	39492146	PREDICTED: uncharacterized protein LOC100192073 isoform X1 [Zea mays]
Zm00001d028575	1	39563411	39569231	LOC100282692 [Zea mays]
Zm00001d028576	1	39587411	39593209	PREDICTED: uncharacterized protein LOC103634306 [Zea mays]
Zm00001d028577	1	39677011	39677832	PREDICTED: DNA-binding protein isoform X1 [Zea mays]
Zm00001d028579	1	39746224	39755459	PREDICTED: uncharacterized protein LOC100304415 isoform X2 [Zea mays]
Zm00001d028580	1	39750336	39750830	Os03g0270300 [Oryza sativa Japonica Group]
Zm00001d028582	1	39799383	39800220	TPA: hypothetical protein ZEAMMB73_859123 [Zea mays]
Zm00001d028752	1	45537884	45539961	uncharacterized protein LOC100383423 [Zea mays]
Zm00001d028753	1	45571871	45574484	uncharacterized protein LOC100191274 [Zea mays]
Zm00001d028754	1	45596914	45598386	PREDICTED: mitogen-activated protein kinase kinase kinase ANP1-like [Zea mays]
Zm00001d028755	1	45602342	45605011	uncharacterized protein LOC100193549 [Zea mays]
Zm00001d028756	1	45718251	45719477	hypothetical protein [Zea mays]
Zm00001d028757	1	45718296	45723331	PREDICTED: transcription factor bHLH140 [Zea mays]
Zm00001d028759	1	45724685	45729020	pyruvate decarboxylase 3 [Zea mays]
Zm00001d028760	1	45800846	45801498	PREDICTED: uncharacterized protein LOC103634502 [Zea mays]
Zm00001d028761	1	45864595	45867995	PREDICTED: hypothetical protein isoform X1 [Zea mays]
Zm00001d028762	1	45868763	45896495	PREDICTED: 6-phosphofructo-2-kinase/fructose-2,6-bisphosphatase-like isoform X1 [Zea mays]
Zm00001d028763	1	45881566	45883965	uncharacterized protein LOC100502416 [Zea mays]
Zm00001d029059	1	56743156	56747187	PREDICTED: uncharacterized protein LOC100304322 isoform X1 [Zea mays]
Zm00001d029060	1	56811457	56816453	putative protein kinase superfamily protein [Zea mays]
Zm00001d029061	1	56853854	56855533	unknown [Zea mays]
Zm00001d029062	1	56855736	56858177	LOC100280650 precursor [Zea mays]
Zm00001d029064	1	56911430	56916805	unknown [Zea mays]
Zm00001d029065	1	56919001	56921369	protein LRP16 [Zea mays]
Zm00001d029066	1	56975151	56982711	PREDICTED: uncharacterized protein LOC100304391 isoform X1 [Zea mays]
Zm00001d029067	1	56999172	57000011	plant-specific domain TIGR01568 family protein [Zea mays]
Zm00001d029071	1	57045275	57045843	PREDICTED: uncharacterized protein LOC103634619 [Zea mays]
Zm00001d029183	1	61469815	61472476	PREDICTED: putative cytochrome P450 superfamily protein isoform X1 [Zea mays]
Zm00001d029184	1	61494251	61495965	TPA: putative cytochrome P450 superfamily protein [Zea mays]
Zm00001d029185	1	61532067	61532456	hypothetical protein precursor [Zea mays]
Zm00001d029188	1	61566224	61570528	TPA: hypothetical protein ZEAMMB73_640829 [Zea mays]
Zm00001d029189	1	61571718	61574795	uncharacterized protein LOC100192048 [Zea mays]
Zm00001d029190	1	61638930	61642292	PREDICTED: very-long-chain 3-oxoacyl-CoA reductase-like protein At1g24470 [Zea mays]
Zm00001d029191	1	61642456	61663754	uncharacterized protein LOC100278306 [Zea mays]
Zm00001d029192	1	61646122	61648831	PREDICTED: uncharacterized protein LOC103635554 isoform X2 [Zea mays]
Zm00001d029193	1	61664668	61668706	TPA: hypothetical protein ZEAMMB73_672798 [Zea mays]
Zm00001d029194	1	61729759	61733298	PREDICTED: isoflavone 2&apos;-hydroxylase-like [Zea mays]
Zm00001d029195	1	61777103	61783441	LOC732834 [Zea mays]
Zm00001d029196	1	61783914	61789718	PREDICTED: beta-adaptin-like protein C [Zea mays]
Zm00001d029248	1	63708680	63711620	TPA: hypothetical protein ZEAMMB73_723426 [Zea mays]
Zm00001d029249	1	63744994	63752712	uncharacterized protein LOC100278751 [Zea mays]
Zm00001d029250	1	63811849	63813987	TPA: hypothetical protein ZEAMMB73_528864 [Zea mays]
Zm00001d029251	1	63834316	63858602	PREDICTED: hypothetical protein isoform X2 [Zea mays]
Zm00001d029252	1	63839696	63841358	hypothetical protein ZEAMMB73_531083 [Zea mays]
Zm00001d029254	1	63859845	63864152	LOC100281158 [Zea mays]
Zm00001d029255	1	63865739	63867379	transferase, transferring glycosyl groups [Zea mays]
Zm00001d029256	1	63867544	63873593	unknown [Zea mays]
Zm00001d029257	1	63916533	63917166	unknown [Zea mays]
Zm00001d029258	1	63928318	63930254	hypothetical protein [Zea mays]
Zm00001d029260	1	63980014	63987394	hypothetical protein SORBIDRAFT_01g034550 [Sorghum bicolor]
Zm00001d029261	1	63991060	63992707	PREDICTED: uncharacterized protein LOC103637787 [Zea mays]
Zm00001d029262	1	63994352	63994867	TPA: pd [Zea mays]
Zm00001d029263	1	64042656	64045687	LOC100286239 [Zea mays]
Zm00001d029285	1	64841576	64846984	pyruvate dehydrogenase (lipoamide) kinase1 [Zea mays]
Zm00001d029286	1	64849409	64853265	PREDICTED: uncharacterized protein LOC103635445 [Zea mays]
Zm00001d029287	1	64853687	64854838	hypothetical protein [Zea mays]
Zm00001d029288	1	64856366	64858852	PREDICTED: cytochrome P450 734A6-like isoform X1 [Zea mays]
Zm00001d029289	1	64917056	64919569	PREDICTED: uncharacterized protein LOC100194085 isoform X1 [Zea mays]
Zm00001d029290	1	64986056	64988212	PREDICTED: cytochrome P450 734A6-like [Zea mays]
Zm00001d029293	1	65078005	65079230	uncharacterized protein LOC100194090 [Zea mays]
Zm00001d029405	1	69140860	69141753	unknown [Zea mays]
Zm00001d029406	1	69142291	69142700	TPA: hypothetical protein ZEAMMB73_753904 [Zea mays]
Zm00001d029407	1	69168608	69171384	PREDICTED: cyclin-D2-2-like [Zea mays]
Zm00001d029408	1	69295860	69299198	unknown [Zea mays]
Zm00001d029409	1	69302141	69303331	TPA: hypothetical protein ZEAMMB73_069763 [Zea mays]
Zm00001d029410	1	69320905	69324756	hypothetical protein precursor [Zea mays]
Zm00001d029412	1	69428973	69430785	PREDICTED: patatin-like protein 1 [Zea mays]
Zm00001d029413	1	69507214	69508484	TPA: hypothetical protein ZEAMMB73_338088 [Zea mays]
Zm00001d030087	1	104669720	104674047	PREDICTED: uncharacterized protein LOC100276771 isoform X1 [Zea mays]
Zm00001d030088	1	104831289	104831774	TPA: hypothetical protein ZEAMMB73_120052 [Zea mays]
Zm00001d030090	1	104849146	104852816	uncharacterized protein LOC100193580 [Zea mays]
Zm00001d030091	1	105035216	105041237	PREDICTED: uncharacterized protein LOC100278967 isoform X1 [Zea mays]
Zm00001d030123	1	107336969	107338846	TPA: hypothetical protein ZEAMMB73_380894 [Zea mays]
Zm00001d030124	1	107460666	107465036	hypothetical protein ZEAMMB73_283224 [Zea mays]
Zm00001d030126	1	107682051	107686329	PREDICTED: LOC100283395 isoform X2 [Zea mays]
Zm00001d030395	1	129144257	129145763	PREDICTED: apurinic endonuclease-redox protein-like [Zea mays]
Zm00001d030396	1	129217168	129219137	PREDICTED: bifunctional dihydrofolate reductase-thymidylate synthase-like [Zea mays]
Zm00001d030398	1	129227423	129274590	PREDICTED: pentatricopeptide repeat-containing protein MRL1, chloroplastic-like isoform X1 [Zea mays]
Zm00001d030399	1	129316518	129317607	PREDICTED: LOW QUALITY PROTEIN: putative clathrin assembly protein At2g25430 [Zea mays]
Zm00001d030400	1	129362697	129363188	TPA: hypothetical protein ZEAMMB73_209945 [Zea mays]
Zm00001d030984	1	172056749	172058475	PREDICTED: uncharacterized protein LOC101779460 [Setaria italica]
Zm00001d030985	1	172065913	172071656	uncharacterized LOC100191640 [Zea mays]
Zm00001d030987	1	172154286	172155845	TPA: hypothetical protein ZEAMMB73_992585 [Zea mays]
Zm00001d030988	1	172180389	172181046	PREDICTED: uncharacterized protein LOC103640569 isoform X1 [Zea mays]
Zm00001d030989	1	172181723	172183926	PREDICTED: uncharacterized protein LOC103640569 isoform X2 [Zea mays]
Zm00001d030990	1	172352530	172357352	PREDICTED: F-box/LRR-repeat protein 17-like [Zea mays]
Zm00001d030991	1	172371570	172372142	putative protein kinase superfamily protein [Zea mays]
Zm00001d031161	1	180277456	180290942	uncharacterized protein LOC100273770 [Zea mays]
Zm00001d031163	1	180291502	180295682	PREDICTED: uncharacterized protein LOC100272877 isoform X1 [Zea mays]
Zm00001d031164	1	180369693	180371167	TPA: putative NAC domain transcription factor superfamily protein [Zea mays]
Zm00001d031167	1	180398895	180403600	putative HLH DNA-binding domain superfamily protein [Zea mays]
Zm00001d031168	1	180447018	180448137	glycine-rich RNA-binding protein 2 [Zea mays]
Zm00001d031170	1	180462112	180463468	uncharacterized protein LOC100382864 [Zea mays]
Zm00001d031171	1	180490442	180495243	TPA: hypothetical protein ZEAMMB73_350212 [Zea mays]
Zm00001d031490	1	191819199	191824621	chaperone protein dnaJ 10 [Zea mays]
Zm00001d031492	1	191843663	191844687	hypothetical protein [Zea mays]
Zm00001d031493	1	191846071	191849645	TPA: putative RNA recognition motif containing family protein [Zea mays]
Zm00001d031494	1	191908229	191910980	hypothetical protein SORBIDRAFT_07g027300 [Sorghum bicolor]
Zm00001d031495	1	191994766	191996827	unknown [Zea mays]
Zm00001d031496	1	192002834	192004606	PREDICTED: uncharacterized protein LOC103642199 isoform X1 [Zea mays]
Zm00001d031498	1	192005744	192006331	PREDICTED: ethylene-responsive transcription factor ERF013-like [Zea mays]
Zm00001d031499	1	192022614	192023222	PREDICTED: ethylene-responsive transcription factor ERF016-like [Zea mays]
Zm00001d031500	1	192040042	192040576	PREDICTED: ethylene-responsive transcription factor ERF015-like [Zea mays]
Zm00001d031501	1	192063299	192064027	TPA: putative AP2/EREBP transcription factor superfamily protein [Zea mays]
Zm00001d031502	1	192122013	192126968	zn-finger, RanBP-type, containing protein [Zea mays]
Zm00001d031503	1	192155541	192156325	PREDICTED: ruBisCO large subunit-binding protein subunit alpha, chloroplastic [Zea mays]
Zm00001d031504	1	192156676	192158122	TPA: hypothetical protein ZEAMMB73_209224 [Zea mays]
Zm00001d031764	1	201106050	201111798	Zinc transporter SLC39A7 isoform 1 precursor [Zea mays]
Zm00001d031765	1	201111348	201111737	Zinc transporter SLC39A7 isoform 1 precursor [Zea mays]
Zm00001d031766	1	201189628	201191621	TPA: hypothetical protein ZEAMMB73_117287 [Zea mays]
Zm00001d031767	1	201192492	201193550	TPA: hypothetical protein ZEAMMB73_190494 [Zea mays]
Zm00001d031769	1	201195222	201199817	PREDICTED: nitrate reductase [NADH]-like [Zea mays]
Zm00001d031771	1	201315011	201316276	PREDICTED: uncharacterized protein LOC103643135 isoform X1 [Zea mays]
Zm00001d031772	1	201352938	201354203	TPA: hypothetical protein ZEAMMB73_540771 [Zea mays]
Zm00001d031773	1	201397643	201398823	protein HVA22 [Zea mays]
Zm00001d031774	1	201436036	201436377	uncharacterized protein LOC100275867 [Zea mays]
Zm00001d031816	1	202751686	202757066	PREDICTED: sodium channel modifier 1-like isoform X3 [Zea mays]
Zm00001d031817	1	202884656	202896386	PREDICTED: uncharacterized protein LOC103164616 isoform X1 [Zea mays]
Zm00001d031818	1	202899615	202900464	PREDICTED: transcription factor bHLH30-like [Zea mays]
Zm00001d031819	1	202907478	202908879	PREDICTED: programmed cell death protein 2-like [Zea mays]
Zm00001d031820	1	202909714	202911057	PREDICTED: CCR4-NOT transcription complex subunit 1-like [Zea mays]
Zm00001d031821	1	202912440	202916035	hypothetical protein ZEAMMB73_395092 [Zea mays]
Zm00001d031822	1	202981539	202982307	LOC100281002 precursor [Zea mays]
Zm00001d031823	1	202981661	202981981	predicted protein [Hordeum vulgare subsp. vulgare]
Zm00001d031824	1	202983117	202992232	uncharacterized protein LOC100279965 [Zea mays]
Zm00001d031825	1	202992962	202996130	ATP synthase D chain, mitochondrial [Zea mays]
Zm00001d031826	1	203010395	203011279	PREDICTED: putative DNA-binding protein ESCAROLA [Zea mays]
Zm00001d031827	1	203014514	203029359	putative peptidase C48 domain family protein [Zea mays]
Zm00001d031828	1	203029810	203031629	TPA: hypothetical protein ZEAMMB73_417793 [Zea mays]
Zm00001d031829	1	203032400	203038983	DNA helicase homolog, putative [Musa acuminata]
Zm00001d031830	1	203041801	203043392	TPA: hypothetical protein ZEAMMB73_818761 [Zea mays]
Zm00001d032161	1	215098981	215100216	TPA: hypothetical protein ZEAMMB73_835575 [Zea mays]
Zm00001d032162	1	215112584	215113607	LOC100286188 [Zea mays]
Zm00001d032163	1	215117483	215125708	mitochondrial glycoprotein [Zea mays]
Zm00001d032164	1	215220355	215221569	hypothetical protein [Zea mays]
Zm00001d032165	1	215245297	215249999	TPA: hypothetical protein ZEAMMB73_963364 [Zea mays]
Zm00001d032166	1	215348087	215367330	PREDICTED: uncharacterized protein LOC100502200 isoform X2 [Zea mays]
Zm00001d032167	1	215376236	215379191	PREDICTED: uncharacterized protein LOC100827823 [Brachypodium distachyon]
Zm00001d032168	1	215396120	215403793	TPA: hypothetical protein ZEAMMB73_276136, partial [Zea mays]
Zm00001d032170	1	215420258	215425774	TPA: hypothetical protein ZEAMMB73_276136, partial [Zea mays]
Zm00001d032298	1	220971335	220973749	TPA: hypothetical protein ZEAMMB73_457766 [Zea mays]
Zm00001d032299	1	221079602	221082180	hypothetical protein [Zea mays]
Zm00001d032300	1	221083224	221085513	carbohydrate transporter/ sugar porter/ transporter [Zea mays]
Zm00001d032301	1	221117789	221131935	S-adenosylmethionine-dependent methyltransferase [Zea mays]
Zm00001d032360	1	223966066	223966612	hypothetical protein ZEAMMB73_926028 [Zea mays]
Zm00001d032361	1	223971687	223976147	uncharacterized protein LOC100193607 [Zea mays]
Zm00001d032362	1	224023555	224026654	uncharacterized protein LOC100273842 [Zea mays]
Zm00001d032363	1	224032659	224035932	hypothetical protein [Zea mays]
Zm00001d032365	1	224053511	224054433	PREDICTED: uncharacterized protein LOC103630410 isoform X1 [Zea mays]
Zm00001d032366	1	224070486	224071572	TPA: hypothetical protein ZEAMMB73_768135 [Zea mays]
Zm00001d032367	1	224075150	224075662	hypothetical protein [Zea mays]
Zm00001d032368	1	224114594	224117804	PREDICTED: uncharacterized protein LOC103643339 [Zea mays]
Zm00001d032370	1	224157746	224162834	LOC100282592 [Zea mays]
Zm00001d032371	1	224163203	224168489	TPA: hypothetical protein ZEAMMB73_866262 [Zea mays]
Zm00001d032372	1	224206626	224207189	TPA: hypothetical protein ZEAMMB73_677530 [Zea mays]
Zm00001d032373	1	224244775	224257054	PREDICTED: chloroplastic group IIA intron splicing facilitator CRS1, chloroplastic isoform X1 [Zea mays]
Zm00001d032405	1	225600676	225602868	unknown [Zea mays]
Zm00001d032406	1	225680256	225681338	PREDICTED: peroxidase 57-like [Zea mays]
Zm00001d032407	1	225684392	225707190	TPA: FAD binding domain containing protein [Zea mays]
Zm00001d032408	1	225781323	225785475	PREDICTED: receptor-like serine/threonine-protein kinase SD1-8 [Zea mays]
Zm00001d032409	1	225830031	225834001	unknown [Zea mays]
Zm00001d032410	1	225864539	225865213	TPA: hypothetical protein ZEAMMB73_327947 [Zea mays]
Zm00001d032411	1	225867364	225870156	TPA: hypothetical protein ZEAMMB73_648495 [Zea mays]
Zm00001d032415	1	225900732	225905908	DNA helicase homolog, putative [Musa acuminata]
Zm00001d032417	1	225909434	225913663	TPA: hypothetical protein ZEAMMB73_845952 [Zea mays]
Zm00001d032418	1	225913804	225917960	TPA: hypothetical protein ZEAMMB73_026355 [Zea mays]
Zm00001d032419	1	225927106	225927714	TPA: disease resistance response protein 206 [Zea mays]
Zm00001d032420	1	225930295	225933936	PREDICTED: 30S ribosomal protein S5, chloroplastic [Zea mays]
Zm00001d032502	1	228680490	228685551	yabby homolog10 [Zea mays]
Zm00001d032503	1	228688981	228690393	putative domain of unknown function (DUF641) containing family protein [Zea mays]
Zm00001d032504	1	228756797	228759565	unknown [Zea mays]
Zm00001d032505	1	228773535	228782034	unknown [Zea mays]
Zm00001d032506	1	228786092	228786433	TPA: hypothetical protein ZEAMMB73_875295 [Zea mays]
Zm00001d032507	1	228905845	228912344	PREDICTED: vesicle-associated protein 1-2-like [Zea mays]
Zm00001d032508	1	228913187	228919878	uncharacterized protein LOC100276640 [Zea mays]
Zm00001d032624	1	232380517	232381098	PREDICTED: ripening-related protein 3-like [Zea mays]
Zm00001d032625	1	232389210	232390501	PREDICTED: uncharacterized protein LOC103643420 [Zea mays]
Zm00001d032626	1	232393313	232393846	PREDICTED: putative ripening-related protein 6 [Zea mays]
Zm00001d032628	1	232405842	232406276	PREDICTED: putative ripening-related protein 6 [Zea mays]
Zm00001d032629	1	232489216	232489650	PREDICTED: putative ripening-related protein 6 [Zea mays]
Zm00001d032630	1	232495024	232495711	TPA: hypothetical protein ZEAMMB73_686221 [Zea mays]
Zm00001d032631	1	232501071	232501577	PREDICTED: putative ripening-related protein 6 [Zea mays]
Zm00001d032632	1	232559757	232566736	PREDICTED: uncharacterized protein LOC100383890 isoform X1 [Zea mays]
Zm00001d032633	1	232602046	232615275	TPA: hypothetical protein ZEAMMB73_624195 [Zea mays]
Zm00001d032634	1	232619609	232620974	hypothetical protein [Musa acuminata AAA Group]
Zm00001d032636	1	232680120	232681572	PREDICTED: GEM-like protein 7 [Zea mays]
Zm00001d032637	1	232683293	232699590	PREDICTED: myosin-1 [Zea mays]
Zm00001d032657	1	233352147	233355861	hypothetical protein ZEAMMB73_411669 [Zea mays]
Zm00001d032658	1	233384819	233388905	PREDICTED: uncharacterized protein LOC103627469 [Zea mays]
Zm00001d032659	1	233390766	233406919	PREDICTED: protein EXECUTER 1, chloroplastic-like [Zea mays]
Zm00001d032661	1	233439130	233440804	hypothetical protein [Zea mays]
Zm00001d032662	1	233440839	233442623	PREDICTED: chalcone synthase G isoform X1 [Zea mays]
Zm00001d032663	1	233451746	233452288	uncharacterized protein LOC100275795 precursor [Zea mays]
Zm00001d032664	1	233548082	233551762	cytokinin dehydrogenase 6 precursor [Zea mays]
Zm00001d032666	1	233655890	233658883	uncharacterized protein LOC100381472 [Zea mays]
Zm00001d032667	1	233705669	233715985	PREDICTED: LOW QUALITY PROTEIN: threonine--tRNA ligase, mitochondrial-like [Zea mays]
Zm00001d032668	1	233716808	233720568	unknown [Zea mays]
Zm00001d032669	1	233723476	233728165	TPA: hypothetical protein ZEAMMB73_452392 [Zea mays]
Zm00001d032670	1	233736078	233743014	PREDICTED: uncharacterized protein LOC100217225 isoform X1 [Zea mays]
Zm00001d032671	1	233744077	233747008	TPA: hypothetical protein ZEAMMB73_295049, partial [Zea mays]
Zm00001d032672	1	233748435	233748935	PREDICTED: uncharacterized protein LOC103643446 [Zea mays]
Zm00001d032945	1	244341397	244343019	PREDICTED: flagellar attachment zone protein 1 [Zea mays]
Zm00001d032946	1	244382684	244383532	PREDICTED: chitinase 2-like [Zea mays]
Zm00001d032947	1	244392841	244393701	chitinase 2 precursor [Zea mays]
Zm00001d032948	1	244409830	244413837	fatty acid elongase [Zea mays]
Zm00001d032949	1	244466506	244468199	PREDICTED: uncharacterized protein LOC103655117 [Zea mays]
Zm00001d032950	1	244489885	244492952	uncharacterized protein LOC100192102 [Zea mays]
Zm00001d032954	1	244535139	244536005	TPA: hypothetical protein ZEAMMB73_695754, partial [Zea mays]
Zm00001d032955	1	244544978	244546492	plant-specific domain TIGR01615 family protein [Zea mays]
Zm00001d032956	1	244604888	244627143	PREDICTED: LOC100285393 isoform X2 [Zea mays]
Zm00001d033507	1	264868119	264868793	uncharacterized protein LOC100304221 [Zea mays]
Zm00001d033508	1	264932858	264936252	TPA: putative YABBY domain transcription factor family protein [Zea mays]
Zm00001d033509	1	265033356	265038230	PREDICTED: uncharacterized protein LOC103645532 [Zea mays]
Zm00001d033510	1	265094468	265098491	PREDICTED: uncharacterized protein LOC103643812 [Zea mays]
Zm00001d033511	1	265211893	265215971	uncharacterized protein LOC100381912 [Zea mays]
Zm00001d033512	1	265220927	265221859	hypothetical protein SORBIDRAFT_06g032520 [Sorghum bicolor]
Zm00001d034292	1	288572505	288573329	TPA: hypothetical protein ZEAMMB73_769664 [Zea mays]
Zm00001d034293	1	288651708	288652510	hypothetical protein ZEAMMB73_069067 [Zea mays]
Zm00001d034298	1	288721311	288725239	PREDICTED: transcription factor PIF5 isoform X2 [Zea mays]
Zm00001d034299	1	288763189	288764672	Os03g0349000 [Oryza sativa Japonica Group]
Zm00001d034300	1	288766265	288767863	TPA: hypothetical protein ZEAMMB73_869141 [Zea mays]
Zm00001d034301	1	288811384	288825802	TPA: hypothetical protein ZEAMMB73_525651 [Zea mays]
Zm00001d034305	1	288863242	288863850	PREDICTED: uncharacterized protein LOC103644118 [Zea mays]
Zm00001d002169	2	7094303	7100353	PREDICTED: uncharacterized protein LOC100272475 isoform X1 [Zea mays]
Zm00001d002172	2	7110526	7119435	PREDICTED: G-type lectin S-receptor-like serine/threonine-protein kinase B120 isoform X4 [Zea mays]
Zm00001d002173	2	7192639	7194765	PREDICTED: receptor-like serine/threonine-protein kinase SD1-8 [Zea mays]
Zm00001d002174	2	7239862	7249041	PREDICTED: G-type lectin S-receptor-like serine/threonine-protein kinase B120 [Zea mays]
Zm00001d002175	2	7264838	7267531	PREDICTED: receptor-like protein kinase FERONIA [Zea mays]
Zm00001d002176	2	7283524	7285960	AATL2 [Zea mays]
Zm00001d002178	2	7300454	7304565	PREDICTED: G-type lectin S-receptor-like serine/threonine-protein kinase B120 [Zea mays]
Zm00001d002179	2	7378668	7380035	PREDICTED: F-box protein SKIP23-like [Zea mays]
Zm00001d002181	2	7399561	7402797	TPA: putative S-locus receptor-like protein kinase family protein [Zea mays]
Zm00001d002182	2	7404666	7405793	PREDICTED: F-box protein SKIP23-like [Zea mays]
Zm00001d002405	2	12046655	12047909	unknown [Zea mays]
Zm00001d002406	2	12054990	12056540	TPA: hypothetical protein ZEAMMB73_961604 [Zea mays]
Zm00001d002407	2	12108932	12111101	OSJNBb0065J09.17 [Oryza sativa Japonica Group]
Zm00001d002408	2	12112262	12114644	PREDICTED: 10 kDa chaperonin, cyanelle-like isoform X1 [Zea mays]
Zm00001d002409	2	12116462	12118240	PREDICTED: xyloglucan endotransglucosylase/hydrolase protein 24-like [Zea mays]
Zm00001d002410	2	12121541	12122951	TPA: xyloglucan endotransglucosylase/hydrolase protein 15 [Zea mays]
Zm00001d002411	2	12163005	12164170	PREDICTED: diphosphomevalonate decarboxylase-like isoform X1 [Zea mays]
Zm00001d002412	2	12176650	12177961	PREDICTED: brassinosteroid-regulated protein BRU1-like [Zea mays]
Zm00001d002413	2	12225799	12235433	PREDICTED: villin-4-like [Zea mays]
Zm00001d002414	2	12235834	12236854	TPA: putative thaumatin domain family protein [Zea mays]
Zm00001d002415	2	12238404	12242986	PREDICTED: uncharacterized protein LOC103645981 isoform X1 [Zea mays]
Zm00001d002416	2	12274892	12277870	uncharacterized LOC100194314 [Zea mays]
Zm00001d002418	2	12281370	12292546	PREDICTED: uncharacterized protein LOC100304314 isoform X1 [Zea mays]
Zm00001d002419	2	12301020	12303212	hypothetical protein [Zea mays]
Zm00001d002420	2	12304517	12307127	TPA: nucleic acid binding protein [Zea mays]
Zm00001d002421	2	12307811	12310300	PREDICTED: pentatricopeptide repeat-containing protein At3g22150, chloroplastic [Zea mays]
Zm00001d002422	2	12314865	12318602	PREDICTED: hypothetical protein isoform X1 [Zea mays]
Zm00001d002423	2	12371064	12374599	maltose excess protein 1-like [Zea mays]
Zm00001d002424	2	12400461	12403506	transcription factor GT-3b [Zea mays]
Zm00001d002425	2	12403956	12406380	hypothetical protein [Zea mays]
Zm00001d002426	2	12406436	12411685	hypothetical protein precursor [Zea mays]
Zm00001d002427	2	12411991	12414053	TPA: hypothetical protein ZEAMMB73_004414 [Zea mays]
Zm00001d002428	2	12420571	12421886	EF hand family protein [Zea mays]
Zm00001d002618	2	16960148	16960816	dehydration-responsive element-binding protein 1D [Zea mays]
Zm00001d002620	2	16974028	16974666	ap2/EREBP transcription factor [Zea mays]
Zm00001d002621	2	16980363	16988258	RING-H2 finger protein ATL2M [Zea mays]
Zm00001d002623	2	17058294	17060000	putative MATE efflux family protein [Zea mays]
Zm00001d002624	2	17074071	17087531	PREDICTED: uncharacterized protein LOC100193086 isoform X1 [Zea mays]
Zm00001d002625	2	17149611	17153983	PREDICTED: uncharacterized protein LOC100384329 isoform X1 [Zea mays]
Zm00001d002626	2	17190893	17193599	cytochrome P450 87A3-like [Zea mays]
Zm00001d002628	2	17231899	17234633	uncharacterized protein LOC100272317 [Zea mays]
Zm00001d002722	2	20504828	20505172	PREDICTED: ankyrin repeat-containing protein At5g02620-like [Zea mays]
Zm00001d002723	2	20507073	20507849	TPA: hypothetical protein ZEAMMB73_253217 [Zea mays]
Zm00001d002724	2	20508284	20509581	PREDICTED: inactive beta-amylase 9-like [Zea mays]
Zm00001d002725	2	20512393	20517378	PREDICTED: hypothetical protein isoform X1 [Zea mays]
Zm00001d002726	2	20519841	20526507	PREDICTED: probable pectinesterase 68 [Zea mays]
Zm00001d002727	2	20534714	20537080	hypothetical protein [Zea mays]
Zm00001d002728	2	20554747	20557082	hypothetical protein [Zea mays]
Zm00001d002729	2	20591311	20592776	PREDICTED: uncharacterized protein LOC103646099 [Zea mays]
Zm00001d002730	2	20595453	20596460	hypothetical protein [Zea mays]
Zm00001d002731	2	20630941	20631864	PREDICTED: zinc finger protein ZAT1-like [Zea mays]
Zm00001d002732	2	20703323	20705815	PREDICTED: uncharacterized protein LOC103646103 [Zea mays]
Zm00001d002733	2	20711228	20711941	PREDICTED: cyclin-P2-1 [Zea mays]
Zm00001d002734	2	20715434	20716471	PREDICTED: LOC100283064 isoform X1 [Zea mays]
Zm00001d002735	2	20723662	20727230	PREDICTED: uncharacterized protein LOC103646105 [Zea mays]
Zm00001d002736	2	20731283	20734451	TPA: carotenoid cleavage dioxygenase [Zea mays]
Zm00001d003275	2	38561318	38564297	protein-L-isoaspartate O-methyltransferase [Zea mays]
Zm00001d003276	2	38563122	38565277	PREDICTED: uncharacterized protein LOC103646302 [Zea mays]
Zm00001d003277	2	38572522	38576707	stachyose synthase [Zea mays]
Zm00001d003278	2	38577223	38590549	Chitobiosyldiphosphodolichol beta-mannosyltransferase [Aegilops tauschii]
Zm00001d003279	2	38586400	38587859	TPA: hypothetical protein ZEAMMB73_027018 [Zea mays]
Zm00001d003280	2	38636040	38640054	PREDICTED: probable galactinol--sucrose galactosyltransferase 2, partial [Zea mays]
Zm00001d003281	2	38668117	38670450	unknown [Zea mays]
Zm00001d003282	2	38683613	38684065	PREDICTED: H/ACA ribonucleoprotein complex non-core subunit NAF1-like [Zea mays]
Zm00001d003283	2	38745725	38747760	putative cytochrome P450 superfamily protein [Zea mays]
Zm00001d003284	2	38748934	38756211	TPA: SWIRM domain containing protein, expressed [Zea mays]
Zm00001d003287	2	38811050	38812608	component of high affinity nitrate transporter [Zea mays]
Zm00001d003288	2	38812902	38817270	PREDICTED: uncharacterized protein LOC100304283 isoform X1 [Zea mays]
Zm00001d003289	2	38818381	38832276	TPA: hypothetical protein ZEAMMB73_841726 [Zea mays]
Zm00001d003290	2	38837653	38841384	TPA: hypothetical protein ZEAMMB73_623211 [Zea mays]
Zm00001d003291	2	38955003	38958609	transglutaminase [Zea mays]
Zm00001d003292	2	38985990	38989290	acetylglucosaminyltransferase/ transferase [Zea mays]
Zm00001d003293	2	39094599	39100476	uncharacterized protein LOC100280364 [Zea mays]
Zm00001d003294	2	39107875	39110040	PREDICTED: pentatricopeptide repeat-containing protein At2g15630, mitochondrial-like [Zea mays]
Zm00001d003295	2	39107875	39109449	PREDICTED: pentatricopeptide repeat-containing protein At2g15630, mitochondrial-like [Zea mays]
Zm00001d003296	2	39111816	39112367	PREDICTED: uncharacterized protein LOC103646311 [Zea mays]
Zm00001d003297	2	39113486	39115734	PREDICTED: BTB/POZ domain-containing protein At1g67900-like [Zea mays]
Zm00001d003298	2	39213977	39217124	PREDICTED: actin-like [Zea mays]
Zm00001d003300	2	39371689	39384197	TPA: hypothetical protein ZEAMMB73_502135 [Zea mays]
Zm00001d003301	2	39389095	39393280	TPA: hypothetical protein ZEAMMB73_013076 [Zea mays]
Zm00001d003302	2	39394754	39401528	PREDICTED: protein FAR1-RELATED SEQUENCE 6-like [Zea mays]
Zm00001d003303	2	39430189	39437046	hypothetical protein [Zea mays]
Zm00001d003373	2	42049274	42060770	PREDICTED: ATP-dependent zinc metalloprotease FtsH [Zea mays]
Zm00001d003374	2	42062511	42064978	uncharacterized protein LOC100276237 [Zea mays]
Zm00001d003375	2	42082433	42082660	PREDICTED: uncharacterized protein LOC103646349 [Zea mays]
Zm00001d003376	2	42138897	42145159	hypothetical protein [Zea mays]
Zm00001d003377	2	42140112	42141719	serine/threonine kinase protein [Zea mays]
Zm00001d003378	2	42148337	42154340	RNA-dependent DNA polymerase [Zea mays]
Zm00001d003379	2	42234465	42235544	pathogenesis-related protein 2 [Zea mays]
Zm00001d003380	2	42239268	42240320	LOC100280954 precursor [Zea mays]
Zm00001d003381	2	42343911	42345140	peroxidase 65 precursor [Zea mays]
Zm00001d003382	2	42345836	42356555	PREDICTED: hypothetical protein isoform X1 [Zea mays]
Zm00001d003383	2	42358236	42364264	PREDICTED: uncharacterized protein LOC103631530 [Zea mays]
Zm00001d003797	2	59723085	59723552	hypothetical protein [Zea mays]
Zm00001d003799	2	59795962	59796495	PREDICTED: uncharacterized protein LOC103648675 [Zea mays]
Zm00001d003800	2	59826668	59845512	PREDICTED: hypothetical protein isoform X1 [Zea mays]
Zm00001d003801	2	59830814	59835635	TPA: hypothetical protein ZEAMMB73_015593 [Zea mays]
Zm00001d003804	2	59926707	59928357	ZCN4 protein [Zea mays]
Zm00001d003806	2	60075197	60075463	TPA: hypothetical protein ZEAMMB73_923611 [Zea mays]
Zm00001d003980	2	73459583	73461853	PREDICTED: subtilisin-like protease [Zea mays]
Zm00001d003981	2	73518754	73519134	drought-induced protein 1 precursor [Zea mays]
Zm00001d003982	2	73519830	73521307	hypothetical protein ZEAMMB73_250795 [Zea mays]
Zm00001d003983	2	73525142	73527644	PREDICTED: aldehyde dehydrogenase family 7 member A1-like [Zea mays]
Zm00001d004094	2	82432131	82436818	PREDICTED: uncharacterized protein LOC103640649 isoform X1 [Zea mays]
Zm00001d004095	2	82544089	82547190	PREDICTED: uncharacterized protein LOC100193646 isoform X2 [Zea mays]
Zm00001d004096	2	82644739	82645431	hypothetical protein ZEAMMB73_669628 [Zea mays]
Zm00001d004097	2	82649428	82650957	TPA: hypothetical protein ZEAMMB73_970745 [Zea mays]
Zm00001d004098	2	82651040	82652055	PREDICTED: LOW QUALITY PROTEIN: uncharacterized protein LOC103628266 [Zea mays]
Zm00001d004099	2	82708337	82715538	hypothetical protein [Zea mays]
Zm00001d004630	2	123641554	123643401	ZCN17 protein [Zea mays]
Zm00001d004664	2	127649757	127651304	uncharacterized protein LOC100381980 precursor [Zea mays]
Zm00001d004903	2	147882115	147883489	TPA: hypothetical protein ZEAMMB73_815968 [Zea mays]
Zm00001d004905	2	147904428	147905756	TPA: putative lectin-domain receptor-like protein kinase family protein, partial [Zea mays]
Zm00001d004906	2	147926730	147928365	PREDICTED: probable L-type lectin-domain containing receptor kinase S.5 [Zea mays]
Zm00001d004907	2	147966932	147970379	hypothetical protein SORBIDRAFT_02g042100 [Sorghum bicolor]
Zm00001d004908	2	147970803	147971519	unknown [Zea mays]
Zm00001d004909	2	147984285	147985524	uncharacterized protein LOC100272575 precursor [Zea mays]
Zm00001d004910	2	148017218	148017715	TPA: hypothetical protein ZEAMMB73_577204 [Zea mays]
Zm00001d004911	2	148025233	148027723	hypothetical protein SORBIDRAFT_10g027756 [Sorghum bicolor]
Zm00001d004912	2	148091273	148143354	PREDICTED: uncharacterized protein LOC103648972 [Zea mays]
Zm00001d004913	2	148160530	148162597	uncharacterized protein LOC103647081 [Zea mays]
Zm00001d005103	2	158383613	158384133	PREDICTED: WAS/WASL-interacting protein family member 1-like [Zea mays]
Zm00001d005104	2	158392214	158395842	PREDICTED: uncharacterized protein LOC103640318 [Zea mays]
Zm00001d005105	2	158411267	158415830	PREDICTED: probable serine/threonine-protein kinase DDB_G0280111-like [Setaria italica]
Zm00001d005106	2	158478752	158485915	unknown [Zea mays]
Zm00001d005107	2	158546989	158561534	ABI3-interacting protein 2 [Zea mays]
Zm00001d005108	2	158564427	158572132	PREDICTED: SNF1-related protein kinase catalytic subunit alpha KIN10-like isoform X1 [Zea mays]
Zm00001d005109	2	158573948	158574220	uncharacterized protein LOC100275224 precursor [Zea mays]
Zm00001d005110	2	158575159	158586743	putative serine/threonine protein phosphatase superfamily protein [Zea mays]
Zm00001d005114	2	159058949	159063855	ubiquinol-cytochrome c reductase complex 14 kDa protein [Zea mays]
Zm00001d005118	2	159221472	159230066	hypothetical protein [Zea mays]
Zm00001d005121	2	159304300	159307785	hypothetical protein ZEAMMB73_262107 [Zea mays]
Zm00001d005266	2	166358877	166362593	TPA: hypothetical protein ZEAMMB73_000332 [Zea mays]
Zm00001d005267	2	166363063	166363553	TPA: putative peptidyl-prolyl cis-trans isomerase family protein [Zea mays]
Zm00001d005269	2	166451535	166466680	PREDICTED: uncharacterized protein LOC100279786 isoform X1 [Zea mays]
Zm00001d005270	2	166551926	166562036	tyrosine specific protein phosphatase family protein [Zea mays]
Zm00001d005298	2	168386230	168389148	TPA: putative leucine-rich repat protein kinase family protein [Zea mays]
Zm00001d005299	2	168472380	168476285	TPA: hypothetical protein ZEAMMB73_719430 [Zea mays]
Zm00001d005300	2	168527945	168528802	putative MYB DNA-binding domain superfamily protein [Zea mays]
Zm00001d005301	2	168529789	168546720	PREDICTED: uncharacterized protein LOC103647245 [Zea mays]
Zm00001d005302	2	168641662	168642855	PREDICTED: CAX-interacting protein 4-like [Zea mays]
Zm00001d005602	2	180430152	180430769	PREDICTED: probable indole-3-pyruvate monooxygenase YUCCA9 [Zea mays]
Zm00001d005607	2	180548102	180551841	TPA: hypothetical protein ZEAMMB73_488506, partial [Zea mays]
Zm00001d005608	2	180562750	180580465	TPA: putative threonine aldolase family protein [Zea mays]
Zm00001d005609	2	180648852	180649904	PREDICTED: probable protein phosphatase 2C 68 [Zea mays]
Zm00001d005612	2	180671311	180673246	unknown [Zea mays]
Zm00001d005614	2	180730952	180739978	unknown [Zea mays]
Zm00001d006040	2	196142203	196146694	hypothetical protein [Zea mays]
Zm00001d006041	2	196151062	196157967	PREDICTED: microtubule-associated protein futsch-like isoform X1 [Zea mays]
Zm00001d006042	2	196158099	196158893	PREDICTED: uncharacterized protein LOC103647547 [Zea mays]
Zm00001d006043	2	196208545	196208934	cytokinin-O-glucosyltransferase 2 [Zea mays]
Zm00001d006044	2	196208834	196209061	cytokinin-O-glucosyltransferase 2 [Zea mays]
Zm00001d006045	2	196224954	196225847	hypothetical protein [Zea mays]
Zm00001d006236	2	202580128	202588798	unknown [Zea mays]
Zm00001d006237	2	202588963	202591234	TPA: hypothetical protein ZEAMMB73_529703 [Zea mays]
Zm00001d006238	2	202615728	202622663	calcium lipid binding protein-like [Zea mays]
Zm00001d006239	2	202623939	202628417	putative peptidase C48 domain family protein [Zea mays]
Zm00001d006240	2	202628342	202630923	putative chaperonin 60 beta precursor [Oryza sativa Indica Group]
Zm00001d006241	2	202633065	202645080	hypothetical protein SORBIDRAFT_01g050336 [Sorghum bicolor]
Zm00001d006242	2	202646606	202650071	3-dehydroquinate synthase isoform 1 [Zea mays]
Zm00001d006243	2	202663871	202670238	PREDICTED: uncharacterized protein LOC100383352 isoform X1 [Zea mays]
Zm00001d006244	2	202673092	202674300	hypothetical protein [Zea mays]
Zm00001d006246	2	202741786	202747195	PREDICTED: uncharacterized protein LOC100502412 isoform X1 [Zea mays]
Zm00001d006247	2	202804445	202804870	hypothetical protein [Zea mays]
Zm00001d006248	2	202809191	202810766	PREDICTED: cyclin-dependent kinase C-2-like [Zea mays]
Zm00001d006249	2	202837832	202840525	PREDICTED: trafficking protein particle complex subunit 2-like protein-like [Setaria italica]
Zm00001d006250	2	202844285	202847831	unknown [Zea mays]
Zm00001d006251	2	202849064	202852007	unknown [Zea mays]
Zm00001d006252	2	202859109	202862675	PREDICTED: leukotriene A-4 hydrolase homolog [Zea mays]
Zm00001d006253	2	202862887	202866451	PREDICTED: leukotriene A-4 hydrolase homolog [Zea mays]
Zm00001d006254	2	202895910	202898244	PREDICTED: serine/threonine protein phosphatase 2A 57 kDa regulatory subunit B&apos; alpha isoform-like [Zea mays]
Zm00001d006255	2	202900948	202902555	hypothetical protein [Zea mays]
Zm00001d006256	2	202903835	202904632	uncharacterized protein LOC100278020 [Zea mays]
Zm00001d006257	2	202910034	202917109	PREDICTED: phospholipase D delta-like [Zea mays]
Zm00001d006327	2	204637780	204641095	ATPUP5 [Zea mays]
Zm00001d006328	2	204816152	204820265	PREDICTED: uncharacterized protein LOC100193342 isoform X1 [Zea mays]
Zm00001d006329	2	204888454	204889753	hypothetical protein [Zea mays]
Zm00001d006330	2	204891476	204893008	PREDICTED: aspartic proteinase nepenthesin-2-like [Zea mays]
Zm00001d006331	2	204901088	204902529	PREDICTED: uncharacterized protein LOC103647652 [Zea mays]
Zm00001d006332	2	204904645	204906248	hypothetical protein [Zea mays]
Zm00001d006333	2	204940530	204943456	TPA: hypothetical protein ZEAMMB73_392255 [Zea mays]
Zm00001d006335	2	204943685	204948597	PREDICTED: uncharacterized protein LOC100381414 isoform X1 [Zea mays]
Zm00001d006336	2	204951629	204962354	PREDICTED: uncharacterized protein LOC100275447 [Zea mays]
Zm00001d006337	2	204963561	204973694	uncharacterized protein LOC100276279 precursor [Zea mays]
Zm00001d006338	2	204998322	205002208	TPA: hypothetical protein ZEAMMB73_337226 [Zea mays]
Zm00001d006339	2	205002662	205004823	hypothetical protein SORBIDRAFT_01g008180 [Sorghum bicolor]
Zm00001d006340	2	205015688	205019006	PREDICTED: hypothetical protein isoform X1 [Zea mays]
Zm00001d006341	2	205066158	205070059	PREDICTED: mitochondrial amidoxime reducing component 2-like isoform X1 [Zea mays]
Zm00001d006342	2	205070819	205077078	unknown [Zea mays]
Zm00001d006343	2	205076861	205080041	PREDICTED: extensin-like isoform X1 [Zea mays]
Zm00001d006344	2	205082198	205087995	PREDICTED: uncharacterized protein LOC100217135 isoform X1 [Zea mays]
Zm00001d006649	2	213393425	213394974	hypothetical protein SORBIDRAFT_02g037140 [Sorghum bicolor]
Zm00001d006650	2	213435367	213435501	unknown [Zea mays]
Zm00001d006651	2	213473849	213477743	tubulin alpha-5 chain [Zea mays]
Zm00001d006653	2	213547650	213548585	PREDICTED: ethylene-responsive transcription factor RAP2-11-like [Zea mays]
Zm00001d006654	2	213551909	213560477	TPA: putative calcium-dependent protein kinase family protein [Zea mays]
Zm00001d006656	2	213605594	213606086	TPA: hypothetical protein ZEAMMB73_415620 [Zea mays]
Zm00001d006657	2	213698948	213714990	uncharacterized protein LOC100280305 [Zea mays]
Zm00001d006658	2	213741901	213749883	putative O-Glycosyl hydrolase superfamily protein isoform 1 precursor [Zea mays]
Zm00001d006704	2	214784265	214791106	PREDICTED: heterogeneous nuclear ribonucleoprotein 1 [Zea mays]
Zm00001d006705	2	214797523	214800816	hypothetical protein SORBIDRAFT_02g037700 [Sorghum bicolor]
Zm00001d006707	2	214887411	214888873	TPA: hypothetical protein ZEAMMB73_007164 [Zea mays]
Zm00001d006708	2	214892586	214893899	PREDICTED: LOC100284908 isoform X1 [Zea mays]
Zm00001d006710	2	214987076	214994407	TPA: hypothetical protein ZEAMMB73_341791, partial [Zea mays]
Zm00001d006711	2	214998308	214999887	--
Zm00001d006712	2	215015489	215016952	unknown [Zea mays]
Zm00001d006713	2	215022021	215022959	TPA: hypothetical protein ZEAMMB73_982240 [Zea mays]
Zm00001d006714	2	215023176	215029253	NADH-ubiquinone oxidoreductase subunit [Zea mays]
Zm00001d006715	2	215033035	215033322	uncharacterized protein LOC100384440 [Zea mays]
Zm00001d006716	2	215044326	215046701	hypothetical protein ZEAMMB73_159573 [Zea mays]
Zm00001d006717	2	215049468	215062063	PREDICTED: SUMO-activating enzyme subunit 2 [Zea mays]
Zm00001d006718	2	215050883	215051624	unknown [Zea mays]
Zm00001d006719	2	215150444	215152107	mitochondrial phosphate transporter [Zea mays]
Zm00001d006720	2	215157874	215158671	TPA: triacylglycerol lipase [Zea mays]
Zm00001d006721	2	215252093	215253853	PREDICTED: protein SHORT-ROOT 1-like [Zea mays]
Zm00001d006766	2	216328223	216329894	TPA: hypothetical protein ZEAMMB73_350968 [Zea mays]
Zm00001d006767	2	216331353	216332961	PREDICTED: uncharacterized protein LOC100384276 isoform X1 [Zea mays]
Zm00001d006768	2	216335689	216336837	uncharacterized protein LOC100280366 [Zea mays]
Zm00001d006769	2	216348138	216356341	PREDICTED: pentatricopeptide repeat-containing protein At1g26460, mitochondrial [Zea mays]
Zm00001d006770	2	216357701	216358686	hypothetical protein ZEAMMB73_908260 [Zea mays]
Zm00001d006771	2	216363908	216366486	uncharacterized protein LOC100272487 [Zea mays]
Zm00001d006773	2	216391976	216393516	TPA: putative regulator of chromosome condensation (RCC1) family protein [Zea mays]
Zm00001d006774	2	216395010	216395798	hydroxyproline-rich glycoprotein family protein
Zm00001d006775	2	216401157	216401651	hydroxyproline-rich glycoprotein family protein
Zm00001d006776	2	216440947	216443099	glucan endo-1,3-beta-glucosidase 3 precursor [Zea mays]
Zm00001d006777	2	216441175	216443099	glucan endo-1,3-beta-glucosidase 3 precursor [Zea mays]
Zm00001d006778	2	216443683	216448352	PREDICTED: uncharacterized protein LOC100191741 isoform X1 [Zea mays]
Zm00001d006779	2	216462633	216467303	PREDICTED: uncharacterized protein LOC100191741 isoform X1 [Zea mays]
Zm00001d006780	2	216491788	216503386	unknown [Zea mays]
Zm00001d006786	2	216663796	216665186	TPA: hypothetical protein ZEAMMB73_988457 [Zea mays]
Zm00001d006787	2	216665671	216678749	PREDICTED: hypothetical protein isoform X1 [Zea mays]
Zm00001d006788	2	216679787	216681518	TPA: hypothetical protein ZEAMMB73_990103 [Zea mays]
Zm00001d006789	2	216680792	216695299	PREDICTED: uncharacterized protein LOC100216933 isoform X3 [Zea mays]
Zm00001d006790	2	216755232	216764301	PREDICTED: LOW QUALITY PROTEIN: mitogen-activated protein kinase 14-like [Zea mays]
Zm00001d006791	2	216766315	216767167	PREDICTED: protein REVEILLE 1-like [Zea mays]
Zm00001d006793	2	216853848	216858411	PREDICTED: uncharacterized protein LOC100381909 isoform X1 [Zea mays]
Zm00001d006794	2	216884923	216888186	LOC100285504 [Zea mays]
Zm00001d006795	2	216888657	216890344	unknown [Zea mays]
Zm00001d006796	2	216891193	216892807	TPA: general stress protein 39Short-chain dehydrogenase/reductase SDR family protein [Zea mays]
Zm00001d006797	2	216892700	216916575	PREDICTED: GUP1 isoform X1 [Zea mays]
Zm00001d006798	2	216935090	216965652	PREDICTED: probable ATP-dependent DNA helicase CHR12 isoform X2 [Zea mays]
Zm00001d006801	2	217013397	217014888	TPA: hypothetical protein ZEAMMB73_583764 [Zea mays]
Zm00001d006802	2	217016208	217017445	hypothetical protein, 5&apos;-partial [Oryza sativa Japonica Group]
Zm00001d006846	2	217781215	217781824	--
Zm00001d006848	2	217790789	217797756	putative MYB DNA-binding domain superfamily protein [Zea mays]
Zm00001d006849	2	217797919	217808865	hypothetical protein SORBIDRAFT_06g001660 [Sorghum bicolor]
Zm00001d006850	2	217814347	217814970	TPA: hypothetical protein ZEAMMB73_600948 [Zea mays]
Zm00001d006853	2	217837030	217839194	Strictosidine synthase 1 precursor [Zea mays]
Zm00001d006854	2	217962433	217965476	PREDICTED: ornithine carbamoyltransferase, chloroplastic-like [Zea mays]
Zm00001d006855	2	217965389	217972562	TPA: hypothetical protein ZEAMMB73_769800 [Zea mays]
Zm00001d006856	2	217976403	217978586	PREDICTED: pentatricopeptide repeat-containing protein At5g01110-like isoform X1 [Setaria italica]
Zm00001d006857	2	217982798	217992480	TPA: hypothetical protein ZEAMMB73_220993 [Zea mays]
Zm00001d006858	2	218000090	218003417	hypothetical protein ZEAMMB73_979071 [Zea mays]
Zm00001d006859	2	218012861	218015536	PREDICTED: probable protein phosphatase 2C 13 [Zea mays]
Zm00001d006860	2	218018545	218021082	unknown [Zea mays]
Zm00001d006861	2	218041355	218048937	PREDICTED: uncharacterized protein LOC103649304 [Zea mays]
Zm00001d006862	2	218054323	218063314	putative peptidase C48 domain family protein [Zea mays]
Zm00001d006863	2	218064313	218079036	hypothetical protein SORBIDRAFT_05g002670 [Sorghum bicolor]
Zm00001d006864	2	218087911	218097868	TPA: hypothetical protein ZEAMMB73_598498 [Zea mays]
Zm00001d006865	2	218158310	218159847	PREDICTED: uncharacterized protein LOC103647853 [Zea mays]
Zm00001d006880	2	218463970	218466465	PREDICTED: uncharacterized protein LOC100382199 isoform X1 [Zea mays]
Zm00001d006881	2	218466765	218475876	uncharacterized protein LOC100304301 [Zea mays]
Zm00001d006882	2	218478425	218478715	EF hand family protein [Zea mays]
Zm00001d006883	2	218526912	218527958	TPA: calmodulin binding protein [Zea mays]
Zm00001d006884	2	218530917	218536475	TPA: hypothetical protein ZEAMMB73_970120 [Zea mays]
Zm00001d006885	2	218537811	218543707	PREDICTED: uncharacterized protein LOC100383682 isoform X1 [Zea mays]
Zm00001d006886	2	218575862	218578925	hypothetical protein [Zea mays]
Zm00001d006887	2	218583576	218584001	hypothetical protein ZEAMMB73_853090 [Zea mays]
Zm00001d006888	2	218588918	218590990	hypothetical protein ZEAMMB73_576536 [Zea mays]
Zm00001d006889	2	218597203	218602040	delta(14)-sterol reductase [Zea mays]
Zm00001d006891	2	218605362	218606687	unknown [Zea mays]
Zm00001d006893	2	218663330	218663542	hypothetical protein ZEAMMB73_733034 [Zea mays]
Zm00001d006894	2	218707093	218708898	PREDICTED: pentatricopeptide repeat-containing protein At4g28010-like [Zea mays]
Zm00001d006895	2	218752233	218756069	TPA: hypothetical protein ZEAMMB73_922617 [Zea mays]
Zm00001d006896	2	218757271	218760786	FIP1 [Zea mays]
Zm00001d006913	2	219293809	219297189	PREDICTED: probable trehalose-phosphate phosphatase 3 isoform X2 [Zea mays]
Zm00001d006914	2	219300304	219301230	PREDICTED: SKP1-like protein 1A [Zea mays]
Zm00001d006915	2	219302995	219303417	TPA: putative bifunctional inhibitor/LTP/seed storage protein family [Zea mays]
Zm00001d006916	2	219329045	219339470	PREDICTED: hypothetical protein isoform X1 [Zea mays]
Zm00001d006917	2	219340252	219344852	PREDICTED: uncharacterized protein LOC100191746 isoform X1 [Zea mays]
Zm00001d006918	2	219348782	219353657	histone acetyl transferase MYST family 101 [Zea mays]
Zm00001d006920	2	219357056	219360575	protein SUR2 [Zea mays]
Zm00001d006921	2	219360901	219364481	TPA: hypothetical protein ZEAMMB73_090367, partial [Zea mays]
Zm00001d006922	2	219448057	219452768	PREDICTED: uncharacterized protein LOC100381853 isoform X1 [Zea mays]
Zm00001d006923	2	219456301	219459200	TPA: hypothetical protein ZEAMMB73_424707 [Zea mays]
Zm00001d006924	2	219456302	219459200	40S ribosomal protein S9 [Zea mays]
Zm00001d006926	2	219481540	219482273	PREDICTED: adenylate kinase B-like [Zea mays]
Zm00001d006928	2	219595662	219598333	PREDICTED: thymidylate kinase-like [Zea mays]
Zm00001d006929	2	219600960	219605500	unknown [Zea mays]
Zm00001d006930	2	219607348	219608151	LOC100217191 [Zea mays]
Zm00001d006931	2	219610285	219613723	PREDICTED: uncharacterized protein LOC100193408 isoform X1 [Zea mays]
Zm00001d006933	2	219651816	219653211	PREDICTED: peroxidase 2-like [Zea mays]
Zm00001d007118	2	222719142	222722663	unknown [Zea mays]
Zm00001d007119	2	222724965	222725855	PREDICTED: ethylene-responsive transcription factor ERF086-like [Zea mays]
Zm00001d007121	2	222781921	222806658	TPA: hypothetical protein ZEAMMB73_900701 [Zea mays]
Zm00001d007123	2	222816883	222817209	PREDICTED: flowering-promoting factor 1-like protein 5 [Zea mays]
Zm00001d007124	2	222817974	222819401	TPA: hypothetical protein ZEAMMB73_167928 [Zea mays]
Zm00001d007125	2	222819722	222821335	PREDICTED: pentatricopeptide repeat-containing protein At2g32630-like [Zea mays]
Zm00001d007127	2	222849194	222850811	TPA: hypothetical protein ZEAMMB73_506058 [Zea mays]
Zm00001d007129	2	222879233	222880846	PREDICTED: pentatricopeptide repeat-containing protein At2g32630-like [Zea mays]
Zm00001d007130	2	222969311	222970868	PREDICTED: uncharacterized protein LOC100217024 isoform X1 [Zea mays]
Zm00001d007131	2	223004840	223008407	TPA: hypothetical protein ZEAMMB73_458241 [Zea mays]
Zm00001d007132	2	223010351	223011742	PREDICTED: pyrophosphate-energized vacuolar membrane proton pump-like, partial [Cucumis sativus]
Zm00001d007133	2	223062728	223070243	histone-arginine methyltransferase CARM1 [Zea mays]
Zm00001d007255	2	225869891	225878824	PREDICTED: protein NRT1/ PTR FAMILY 4.4-like [Zea mays]
Zm00001d007256	2	225879195	225887170	PREDICTED: uncharacterized protein LOC103647970 isoform X2 [Zea mays]
Zm00001d007257	2	225909347	225910387	TPA: gibberellin receptor GID1L2 [Zea mays]
Zm00001d007258	2	225923664	225924725	PREDICTED: probable carboxylesterase 18 [Zea mays]
Zm00001d007259	2	225983638	225991220	unknown [Zea mays]
Zm00001d007261	2	226007781	226013034	unknown [Zea mays]
Zm00001d007263	2	226045629	226051987	PREDICTED: hypothetical protein isoform X1 [Zea mays]
Zm00001d007264	2	226081220	226083550	PREDICTED: probable protein phosphatase 2C 74 [Zea mays]
Zm00001d007267	2	226141607	226143698	light harvesting chlorophyll a/b binding protein5 precursor [Zea mays]
Zm00001d007268	2	226147352	226149558	PREDICTED: L-type lectin-domain containing receptor kinase IX.1-like [Zea mays]
Zm00001d007316	2	228082170	228082703	unknown [Zea mays]
Zm00001d007318	2	228269951	228282379	PREDICTED: bifunctional dihydrofolate reductase-thymidylate synthase isoform X1 [Zea mays]
Zm00001d007319	2	228322442	228327030	PREDICTED: putative subtilase family protein isoform X1 [Zea mays]
Zm00001d007320	2	228327827	228349061	hypothetical protein [Zea mays]
Zm00001d007323	2	228472484	228475877	PREDICTED: disease resistance RPP13-like protein 4 [Zea mays]
Zm00001d007324	2	228476690	228478681	TPA: hypothetical protein ZEAMMB73_538732 [Zea mays]
Zm00001d007407	2	231036635	231047416	retinoblastoma-related protein 1 [Zea mays]
Zm00001d007411	2	231129787	231130699	TPA: hypothetical protein ZEAMMB73_955786 [Zea mays]
Zm00001d007417	2	231171260	231187894	PREDICTED: uncharacterized protein LOC103648038 [Zea mays]
Zm00001d007418	2	231200750	231201963	hypothetical protein [Zea mays]
Zm00001d007419	2	231210826	231212874	PREDICTED: probable protein S-acyltransferase 6 [Zea mays]
Zm00001d007420	2	231240286	231241095	PREDICTED: uncharacterized protein LOC103648039 [Zea mays]
Zm00001d007421	2	231301639	231307231	TPA: hypothetical protein ZEAMMB73_604696 [Zea mays]
Zm00001d007422	2	231381200	231392647	PREDICTED: uncharacterized protein LOC100273786 isoform X1 [Zea mays]
Zm00001d007424	2	231425089	231430239	PREDICTED: long chain base biosynthesis protein 1a-like [Zea mays]
Zm00001d007496	2	233248411	233252981	TPA: lymphoid organ expressed yellow head virus receptor protein [Zea mays]
Zm00001d007498	2	233272026	233278794	uncharacterized protein LOC100501681 [Zea mays]
Zm00001d007499	2	233279607	233280637	putative auxin efflux carrier-like protein PINX [Zea mays]
Zm00001d007500	2	233345262	233355446	PREDICTED: replication factor C subunit 1 [Zea mays]
Zm00001d007501	2	233357498	233359481	PREDICTED: transposon protein Pong sub-class isoform X1 [Zea mays]
Zm00001d007502	2	233393208	233398004	carotenoid isomerase 2 [Zea mays]
Zm00001d007503	2	233400595	233404330	TPA: putative DUF593 domain containing family protein [Zea mays]
Zm00001d007504	2	233419529	233424431	putative cytochrome P450 superfamily protein [Zea mays]
Zm00001d007505	2	233437345	233438189	TPA: hypothetical protein ZEAMMB73_083989 [Zea mays]
Zm00001d007507	2	233448570	233452774	PREDICTED: hypothetical protein isoform X1 [Zea mays]
Zm00001d007508	2	233472727	233477594	putative TCP-1/cpn60 chaperonin family protein [Zea mays]
Zm00001d007509	2	233478321	233479898	unknown [Zea mays]
Zm00001d007567	2	235018108	235019675	uncharacterized LOC100383617 [Zea mays]
Zm00001d007569	2	235040797	235043002	APx2 - Cytosolic Ascorbate Peroxidase [Zea mays]
Zm00001d007570	2	235043560	235044756	PREDICTED: DNA-directed RNA polymerase 3, chloroplastic-like [Zea mays]
Zm00001d007571	2	235048895	235052196	PREDICTED: probable galacturonosyltransferase 4 [Zea mays]
Zm00001d007572	2	235053907	235060019	TPA: CRM family member 3 [Zea mays]
Zm00001d007573	2	235060528	235064735	PREDICTED: CDK5RAP1-like protein [Zea mays]
Zm00001d007575	2	235079224	235080825	PREDICTED: uncharacterized protein LOC103649425 [Zea mays]
Zm00001d007576	2	235093752	235094483	PREDICTED: protein FLORAL ORGAN NUMBER2-like [Zea mays]
Zm00001d007577	2	235094843	235098442	uncharacterized protein LOC100191700 [Zea mays]
Zm00001d007578	2	235102489	235120267	unknown [Zea mays]
Zm00001d007581	2	235123301	235124690	harpin binding protein 1 [Zea mays]
Zm00001d007582	2	235208324	235208674	unknown [Zea mays]
Zm00001d007583	2	235286314	235287533	TPA: hypothetical protein ZEAMMB73_610286 [Zea mays]
Zm00001d007585	2	235383896	235406487	PREDICTED: centromere/kinetochore protein zw10 homolog [Zea mays]
Zm00001d007714	2	238013082	238015359	PREDICTED: probable glycerol-3-phosphate acyltransferase 3 [Zea mays]
Zm00001d007715	2	238062521	238066173	uncharacterized protein LOC100278480 [Zea mays]
Zm00001d007716	2	238069977	238074569	PREDICTED: putative beta-glycosidase isoform X1 [Zea mays]
Zm00001d007717	2	238098755	238102382	TPA: hypothetical protein ZEAMMB73_147785 [Zea mays]
Zm00001d007718	2	238143557	238145188	1-aminocyclopropane-1-carboxylate oxidase [Zea mays]
Zm00001d007719	2	238191950	238200554	PREDICTED: uncharacterized protein LOC100381583 isoform X1 [Zea mays]
Zm00001d007720	2	238201455	238202999	PREDICTED: thioredoxin domain-containing protein PLP3A-like [Zea mays]
Zm00001d007725	2	238219444	238221798	PREDICTED: ankyrin repeat-containing protein At5g02620-like [Zea mays]
Zm00001d007726	2	238231837	238234924	PREDICTED: probable 3-hydroxyisobutyryl-CoA hydrolase 3 isoform X1 [Zea mays]
Zm00001d007727	2	238235302	238236562	PREDICTED: uncharacterized protein LOC103648211 isoform X4 [Zea mays]
Zm00001d007728	2	238238209	238243820	PREDICTED: 3-hydroxyisobutyryl-CoA hydrolase 1-like isoform X5 [Zea mays]
Zm00001d007729	2	238305607	238306483	PREDICTED: ergosterol biosynthetic protein 28-like [Zea mays]
Zm00001d007732	2	238320508	238323760	PREDICTED: probable 3-hydroxyisobutyryl-CoA hydrolase 3 [Zea mays]
Zm00001d007733	2	238324548	238325402	PREDICTED: probable 3-hydroxyisobutyryl-CoA hydrolase 3 [Zea mays]
Zm00001d007843	2	240684344	240686449	PREDICTED: L-type lectin-domain containing receptor kinase IV.1-like [Zea mays]
Zm00001d007844	2	240821336	240824180	PREDICTED: uncharacterized protein LOC103648310 [Zea mays]
Zm00001d007845	2	240825166	240826893	PREDICTED: uncharacterized protein LOC103648311 [Zea mays]
Zm00001d007846	2	240827556	240828263	TPA: hypothetical protein ZEAMMB73_756078 [Zea mays]
Zm00001d007848	2	240835870	240838408	TPA: putative prolin-rich extensin-like receptor protein kinase family protein [Zea mays]
Zm00001d007849	2	240878062	240881972	PREDICTED: uncharacterized protein LOC100192518 isoform X1 [Zea mays]
Zm00001d007850	2	240885825	240886925	PREDICTED: NAC transcription factor 29-like [Zea mays]
Zm00001d007851	2	240935299	240939270	PREDICTED: LOW QUALITY PROTEIN: putative disease resistance RPP13-like protein 3 [Zea mays]
Zm00001d007853	2	240960244	240965099	PREDICTED: disease resistance protein RPH8A-like [Zea mays]
Zm00001d007854	2	240969696	240972398	PREDICTED: probable mitochondrial-processing peptidase subunit beta [Zea mays]
Zm00001d007856	2	240993258	240995133	PREDICTED: LOW QUALITY PROTEIN: probable ADP-ribosylation factor GTPase-activating protein AGD6 [Zea mays]
Zm00001d007857	2	241015793	241017115	TPA: hypothetical protein ZEAMMB73_321092 [Zea mays]
Zm00001d007858	2	241034298	241037375	unknown [Zea mays]
Zm00001d007860	2	241040945	241042848	PREDICTED: LOC100284438 isoform X2 [Zea mays]
Zm00001d039238	3	375942	376358	hypothetical protein SORBIDRAFT_03g000200 [Sorghum bicolor]
Zm00001d039239	3	379051	382211	hypothetical protein ZEAMMB73_153699 [Zea mays]
Zm00001d039240	3	383141	383997	LOC100285335 [Zea mays]
Zm00001d039241	3	393259	395283	inner membrane transport protein [Zea mays]
Zm00001d039242	3	430096	430540	TPA: hypothetical protein ZEAMMB73_057307 [Zea mays]
Zm00001d039243	3	446254	447387	uncharacterized protein LOC100191853 [Zea mays]
Zm00001d039244	3	469300	470222	unknown [Zea mays]
Zm00001d039245	3	474649	476986	PREDICTED: LOW QUALITY PROTEIN: WRKY transcription factor 6-like [Zea mays]
Zm00001d039246	3	480469	481982	PREDICTED: 40S ribosomal protein S24-1-like [Zea mays]
Zm00001d039248	3	552592	554604	hypothetical protein ZEAMMB73_235656 [Zea mays]
Zm00001d039249	3	556424	556891	unknown [Zea mays]
Zm00001d039250	3	557240	559220	uncharacterized protein LOC100272390 [Zea mays]
Zm00001d039251	3	562303	563193	PREDICTED: glucan endo-1,3-beta-D-glucosidase-like [Zea mays]
Zm00001d039252	3	563497	566145	LOC100282125 [Zea mays]
Zm00001d039253	3	567922	571079	unknown [Zea mays]
Zm00001d039254	3	591687	592751	TPA: hypothetical protein ZEAMMB73_797413 [Zea mays]
Zm00001d039255	3	623618	628529	hypothetical protein [Zea mays]
Zm00001d039256	3	628459	629427	TPA: hypothetical protein ZEAMMB73_496145 [Zea mays]
Zm00001d039437	3	4316527	4318099	ORPHAN transcription factor [Zea mays]
Zm00001d039439	3	4457841	4460509	uncharacterized protein LOC100194109 [Zea mays]
Zm00001d039440	3	4464695	4470418	PREDICTED: protein argonaute MEL1-like isoform X1 [Zea mays]
Zm00001d039441	3	4480927	4485095	uncharacterized protein LOC100273035 [Zea mays]
Zm00001d039444	3	4497708	4499243	PREDICTED: uncharacterized protein LOC103649618 [Zea mays]
Zm00001d039446	3	4590953	4596170	uncharacterized protein LOC100194011 [Zea mays]
Zm00001d039448	3	4599630	4609909	TPA: rho termination factor domain containing protein [Zea mays]
Zm00001d039611	3	9001419	9004068	uncharacterized protein LOC100192946 [Zea mays]
Zm00001d039612	3	9050686	9081730	PREDICTED: uncharacterized protein LOC103649669 isoform X1 [Zea mays]
Zm00001d039613	3	9084078	9086850	TPA: early fruit mRNA [Zea mays]
Zm00001d039614	3	9087885	9092751	Syntaxin 32 [Zea mays]
Zm00001d039615	3	9134058	9135428	PREDICTED: 3&apos;-N-debenzoyl-2&apos;-deoxytaxol N-benzoyltransferase-like [Zea mays]
Zm00001d039616	3	9143670	9147316	PREDICTED: hypothetical protein isoform X1 [Zea mays]
Zm00001d039617	3	9147898	9161936	PREDICTED: kinesin-4 [Zea mays]
Zm00001d039618	3	9212789	9214936	PREDICTED: triacylglycerol lipase isoform X1 [Zea mays]
Zm00001d039619	3	9222554	9227913	60S ribosomal protein L18A [Zea mays]
Zm00001d039620	3	9228971	9231614	PREDICTED: D-tyrosyl-tRNA isoform X1 [Zea mays]
Zm00001d039873	3	17358564	17364997	TPA: hypothetical protein ZEAMMB73_494075 [Zea mays]
Zm00001d039874	3	17365718	17369090	uncharacterized protein LOC100277744 [Zea mays]
Zm00001d039875	3	17369870	17370960	PREDICTED: ubiquitin fusion degradation protein 1 homolog [Zea mays]
Zm00001d039876	3	17373736	17374811	putative WRKY DNA-binding domain superfamily protein isoform 1 [Zea mays]
Zm00001d039878	3	17379356	17380994	TPA: hypothetical protein ZEAMMB73_823370 [Zea mays]
Zm00001d039879	3	17381216	17384469	FHY1 [Zea mays]
Zm00001d039880	3	17453267	17454450	hypothetical protein precursor [Zea mays]
Zm00001d039881	3	17540895	17545272	PREDICTED: uncharacterized protein LOC100272653 isoform X1 [Zea mays]
Zm00001d039882	3	17546111	17550377	TPA: hypothetical protein ZEAMMB73_216296 [Zea mays]
Zm00001d039883	3	17590735	17593442	unknown [Zea mays]
Zm00001d039884	3	17599025	17603565	protein brittle-1 [Zea mays]
Zm00001d039886	3	17688942	17693135	PREDICTED: uncharacterized protein LOC103649787 isoform X2 [Zea mays]
Zm00001d039887	3	17697650	17702661	TPA: hypothetical protein ZEAMMB73_212616 [Zea mays]
Zm00001d039888	3	17702007	17702657	TPA: hypothetical protein ZEAMMB73_833652 [Zea mays]
Zm00001d040064	3	25572404	25573429	TPA: hypothetical protein ZEAMMB73_742502 [Zea mays]
Zm00001d040065	3	25585787	25590704	TPA: hypothetical protein ZEAMMB73_606350 [Zea mays]
Zm00001d040066	3	25592413	25595079	hypothetical protein [Zea mays]
Zm00001d040067	3	25757941	25760426	unknown [Zea mays]
Zm00001d040069	3	25782277	25782778	uncharacterized protein LOC100381534 [Zea mays]
Zm00001d040070	3	25784833	25785893	PREDICTED: transmembrane protein 256 homolog [Zea mays]
Zm00001d040071	3	25807741	25810352	PREDICTED: uncharacterized protein LOC103649872 [Zea mays]
Zm00001d040075	3	25850590	25853929	PREDICTED: uncharacterized protein LOC103649874 [Zea mays]
Zm00001d040076	3	25952306	25959681	hypothetical protein [Zea mays]
Zm00001d040146	3	29163755	29173445	TPA: putative HLH DNA-binding domain superfamily protein [Zea mays]
Zm00001d040147	3	29191550	29194489	hypothetical protein [Zea mays]
Zm00001d040148	3	29230164	29233762	putative HLH DNA-binding domain superfamily protein [Zea mays]
Zm00001d040149	3	29238403	29239929	PREDICTED: uncharacterized protein LOC103651851 [Zea mays]
Zm00001d040150	3	29240217	29240918	PREDICTED: ectopic P granules protein 3-like [Zea mays]
Zm00001d040152	3	29271520	29275778	TPA: putative HLH DNA-binding domain superfamily protein, partial [Zea mays]
Zm00001d040153	3	29316628	29318539	hypothetical protein ZEAMMB73_731576 [Zea mays]
Zm00001d040154	3	29437444	29458737	PREDICTED: hypothetical protein isoform X1 [Zea mays]
Zm00001d040612	3	53863310	53874662	PREDICTED: protein FAM91A1-like [Zea mays]
Zm00001d040613	3	53996519	53997786	LOC100286246 [Zea mays]
Zm00001d040614	3	54002070	54005318	TPA: PIT1 [Zea mays]
Zm00001d040617	3	54060892	54062596	60S ribosomal protein L29 [Zea mays]
Zm00001d040618	3	54065171	54067102	TPA: hypothetical protein ZEAMMB73_298084 [Zea mays]
Zm00001d040619	3	54139362	54139841	TPA: hypothetical protein ZEAMMB73_815643 [Zea mays]
Zm00001d040620	3	54202177	54203490	TPA: hypothetical protein ZEAMMB73_214154 [Zea mays]
Zm00001d040627	3	54948300	54950704	PREDICTED: uncharacterized protein LOC100382359 isoform X1 [Zea mays]
Zm00001d040628	3	55023821	55026070	TPA: hypothetical protein ZEAMMB73_158061 [Zea mays]
Zm00001d040629	3	55075888	55088174	uncharacterized protein LOC100193648 [Zea mays]
Zm00001d040630	3	55088527	55091474	PREDICTED: probable transcription factor GLK1 [Zea mays]
Zm00001d040631	3	55272887	55275303	TPA: putative ubiquitin-conjugating enzyme family [Zea mays]
Zm00001d040632	3	55277734	55283618	uncharacterized protein LOC100216998 [Zea mays]
Zm00001d040633	3	55286388	55287802	TPA: hypothetical protein ZEAMMB73_771334 [Zea mays]
Zm00001d040634	3	55294376	55294903	TPA: hypothetical protein ZEAMMB73_091287 [Zea mays]
Zm00001d040635	3	55322134	55323375	PREDICTED: general negative regulator of transcription subunit 1-like [Zea mays]
Zm00001d041290	3	110647125	110652889	brain acid soluble protein 1 [Zea mays]
Zm00001d041291	3	110653053	110653508	TPA: putative RING zinc finger domain superfamily protein [Zea mays]
Zm00001d041293	3	110707526	110708014	TPA: putative RING zinc finger domain superfamily protein [Zea mays]
Zm00001d041294	3	110709429	110711582	TPA: hypothetical protein ZEAMMB73_819192 [Zea mays]
Zm00001d041298	3	110788361	110796970	PREDICTED: probable LRR receptor-like serine/threonine-protein kinase At3g47570 isoform X1 [Zea mays]
Zm00001d041299	3	110841496	110842590	hypothetical protein [Zea mays]
Zm00001d041300	3	110923261	110924173	uncharacterized protein LOC100274982 [Zea mays]
Zm00001d041351	3	113913411	113915053	TPA: hypothetical protein ZEAMMB73_144255 [Zea mays]
Zm00001d041352	3	113916459	113919793	unknown [Zea mays]
Zm00001d041353	3	114000176	114013919	PREDICTED: LOW QUALITY PROTEIN: phragmoplast orienting kinesin 2-like, partial [Zea mays]
Zm00001d041354	3	114016666	114022450	PREDICTED: uncharacterized protein LOC100279392 isoform X5 [Zea mays]
Zm00001d041355	3	114053518	114055234	uncharacterized protein LOC100382989 [Zea mays]
Zm00001d041356	3	114078373	114080848	TPA: hypothetical protein ZEAMMB73_028838 [Zea mays]
Zm00001d041358	3	114163209	114164636	putative rp3 protein [Zea mays]
Zm00001d041360	3	114208682	114208882	ribosomal protein L26 [Zea mays]
Zm00001d041361	3	114243307	114243741	TPA: hypothetical protein ZEAMMB73_573292 [Zea mays]
Zm00001d041362	3	114244392	114251164	TPA: hypothetical protein ZEAMMB73_554536 [Zea mays]
Zm00001d041767	3	136598676	136603856	unknown [Zea mays]
Zm00001d041768	3	136774212	136776802	PREDICTED: uncharacterized protein LOC103650605 [Zea mays]
Zm00001d041769	3	136872860	136877613	unknown [Zea mays]
Zm00001d041770	3	136898355	136898755	hypothetical protein ZEAMMB73_764654 [Zea mays]
Zm00001d041785	3	138022243	138030035	delta-COP [Zea mays]
Zm00001d041786	3	138047384	138065736	hypothetical protein ZEAMMB73_000218 [Zea mays]
Zm00001d041787	3	138087163	138091017	hypothetical protein OsI_07084 [Oryza sativa Indica Group]
Zm00001d041788	3	138093726	138100085	hypothetical protein SORBIDRAFT_08g006200 [Sorghum bicolor]
Zm00001d041789	3	138214080	138223623	PREDICTED: hypothetical protein isoform X1 [Zea mays]
Zm00001d041790	3	138224703	138225194	TPA: hypothetical protein ZEAMMB73_117696 [Zea mays]
Zm00001d041791	3	138257127	138259382	PREDICTED: protein CUP-SHAPED COTYLEDON 1 [Zea mays]
Zm00001d041792	3	138366541	138367017	TPA: hypothetical protein ZEAMMB73_010443 [Zea mays]
Zm00001d041793	3	138366861	138370467	PREDICTED: cx9C motif-containing protein 4 [Sesamum indicum]
Zm00001d041794	3	138412583	138413068	hypothetical protein [Zea mays]
Zm00001d041990	3	146846871	146847998	PREDICTED: rho GTPase-activating protein 3-like [Zea mays]
Zm00001d041991	3	146847940	146851037	TPA: hypothetical protein ZEAMMB73_366221 [Zea mays]
Zm00001d041993	3	146855534	146858397	unknown [Zea mays]
Zm00001d041994	3	146857953	146861740	leucine Rich Repeat family protein [Zea mays]
Zm00001d041995	3	146867578	146871896	putative mitochondrial processing peptidase alpha subunit family protein [Zea mays]
Zm00001d041996	3	146873297	146876931	TPA: hypothetical protein ZEAMMB73_237436 [Zea mays]
Zm00001d041997	3	146900291	146904039	TPA: hypothetical protein ZEAMMB73_237436 [Zea mays]
Zm00001d041998	3	146918007	146927577	TPA: hypothetical protein ZEAMMB73_631095 [Zea mays]
Zm00001d042003	3	146955644	146958515	PREDICTED: uncharacterized protein LOC103650697 [Zea mays]
Zm00001d042004	3	146968532	146969854	PREDICTED: uncharacterized protein LOC103652252 [Zea mays]
Zm00001d042005	3	147031216	147034710	unknown [Zea mays]
Zm00001d042231	3	156958516	156959137	putative defensin [Zea mays]
Zm00001d042233	3	157012964	157021930	PREDICTED: uncharacterized protein LOC100191266 isoform X1 [Zea mays]
Zm00001d042234	3	157121471	157126766	PREDICTED: uncharacterized protein LOC100381718 isoform X1 [Zea mays]
Zm00001d042237	3	157173877	157174809	PREDICTED: protein LURP-one-related 11-like [Zea mays]
Zm00001d042239	3	157236987	157237646	hypothetical protein SORBIDRAFT_03g044890 [Sorghum bicolor]
Zm00001d042241	3	157297397	157302096	hypothetical protein SORBIDRAFT_03g044860 [Sorghum bicolor]
Zm00001d042243	3	157316082	157316822	avr9/Cf-9 rapidly elicited protein 146 [Zea mays]
Zm00001d042430	3	167003724	167005221	TPA: hypothetical protein ZEAMMB73_639910 [Zea mays]
Zm00001d042432	3	167033044	167043664	PREDICTED: uncharacterized protein LOC100279204 isoform X1 [Zea mays]
Zm00001d042433	3	167045705	167049086	LOC541932 [Zea mays]
Zm00001d042434	3	167058898	167060553	TPA: hypothetical protein ZEAMMB73_814053 [Zea mays]
Zm00001d042435	3	167145298	167150510	PREDICTED: hypothetical protein isoform X1 [Zea mays]
Zm00001d042436	3	167171083	167172249	mTERF family protein [Zea mays]
Zm00001d042437	3	167218169	167222359	uncharacterized protein LOC100279782 [Zea mays]
Zm00001d042438	3	167224209	167226786	PREDICTED: proline transporter 1-like [Zea mays]
Zm00001d042571	3	172332322	172333323	PREDICTED: uncharacterized protein LOC103636800 [Zea mays]
Zm00001d042572	3	172341375	172341728	TPA: hypothetical protein ZEAMMB73_696219 [Zea mays]
Zm00001d042573	3	172346244	172346636	TPA: hypothetical protein ZEAMMB73_719878 [Zea mays]
Zm00001d042574	3	172353120	172353404	TPA: hypothetical protein ZEAMMB73_000948 [Zea mays]
Zm00001d042575	3	172362061	172366732	serine/threonine-protein kinase RIO2 [Zea mays]
Zm00001d042578	3	172481064	172485130	PREDICTED: MLO-like protein 1 [Zea mays]
Zm00001d042580	3	172642954	172645804	PREDICTED: putative NAC domain transcription factor superfamily protein isoform X1 [Zea mays]
Zm00001d042746	3	178829494	178833021	PREDICTED: uricase isoform X1 [Zea mays]
Zm00001d042747	3	178858372	178864428	PREDICTED: uncharacterized protein LOC100381693 isoform X1 [Zea mays]
Zm00001d042748	3	178865629	178866333	PREDICTED: protein YLS9-like [Zea mays]
Zm00001d042749	3	178870576	178871292	PREDICTED: LOW QUALITY PROTEIN: protein YLS9-like [Zea mays]
Zm00001d042750	3	178872220	178872918	PREDICTED: protein YLS9-like [Zea mays]
Zm00001d042751	3	178890953	178891465	PREDICTED: uncharacterized protein LOC103650971 [Zea mays]
Zm00001d042752	3	178900363	178901103	TPA: plant-specific domain TIGR01568 family protein [Zea mays]
Zm00001d042753	3	178923376	178924152	plant-specific domain TIGR01568 family protein [Zea mays]
Zm00001d042754	3	178933958	178934329	PREDICTED: uncharacterized protein LOC100277613 isoform X1 [Zea mays]
Zm00001d042755	3	178989961	179001319	unknown [Zea mays]
Zm00001d042756	3	179001730	179003192	PREDICTED: transcription factor DIVARICATA-like [Zea mays]
Zm00001d042758	3	179023907	179025903	PREDICTED: NAC domain-containing protein 90-like [Zea mays]
Zm00001d043150	3	190207243	190210350	PREDICTED: calcium-dependent protein kinase 34 [Zea mays]
Zm00001d043151	3	190214692	190220053	PREDICTED: norsolorinic acid reductase A-like [Zea mays]
Zm00001d043152	3	190249713	190264424	uncharacterized protein LOC100272767 precursor [Zea mays]
Zm00001d043153	3	190250038	190259712	unknown [Zea mays]
Zm00001d043154	3	190265103	190265958	putative regulator of chromosome condensation (RCC1) family protein [Zea mays]
Zm00001d043155	3	190313504	190317464	TPA: hypothetical protein ZEAMMB73_455150 [Zea mays]
Zm00001d043156	3	190355964	190358793	unknown [Zea mays]
Zm00001d043157	3	190359595	190364157	UBA/TS-N domain-containing protein [Zea mays]
Zm00001d043158	3	190365000	190368453	uncharacterized protein LOC100381281 [Zea mays]
Zm00001d043159	3	190369156	190371344	uncharacterized protein LOC100383685 [Zea mays]
Zm00001d043160	3	190374180	190395375	TPA: hypothetical protein ZEAMMB73_282504 [Zea mays]
Zm00001d043164	3	190397962	190400788	cyclin IaZm [Zea mays]
Zm00001d043165	3	190401243	190404572	TPA: indole-3-acetate beta-glucosyltransferase [Zea mays]
Zm00001d043166	3	190406454	190410452	hypothetical protein [Zea mays]
Zm00001d043167	3	190455738	190457029	TPA: hypothetical protein ZEAMMB73_926737 [Zea mays]
Zm00001d043168	3	190457202	190458582	unknown [Zea mays]
Zm00001d043169	3	190498905	190500101	hypothetical protein SORBIDRAFT_09g021240 [Sorghum bicolor]
Zm00001d043170	3	190526224	190528253	50S ribosomal protein L34 [Zea mays]
Zm00001d043171	3	190533368	190535618	unknown [Zea mays]
Zm00001d043401	3	198862701	198877772	LOC100284438 [Zea mays]
Zm00001d043402	3	198907070	198907852	PREDICTED: uncharacterized protein LOC103651189 [Zea mays]
Zm00001d043403	3	198911644	198912362	PREDICTED: heavy metal-associated isoprenylated plant protein 26-like [Zea mays]
Zm00001d043404	3	198914206	198921192	PREDICTED: DNA polymerase eta isoform X1 [Zea mays]
Zm00001d043405	3	198921272	198923752	uncharacterized protein LOC100272359 [Zea mays]
Zm00001d043406	3	198944183	198946076	TPA: hypothetical protein ZEAMMB73_544584 [Zea mays]
Zm00001d043407	3	198975889	198981155	LOC100282523 [Zea mays]
Zm00001d043409	3	199002822	199003199	PREDICTED: dehydration-responsive element-binding protein 2E-like [Zea mays]
Zm00001d043410	3	199003871	199008830	uncharacterized protein LOC100273044 [Zea mays]
Zm00001d043411	3	199019233	199021284	PREDICTED: gibberellin 2-beta-dioxygenase-like [Zea mays]
Zm00001d043413	3	199047486	199047710	unknown [Zea mays]
Zm00001d043414	3	199050966	199054946	unknown [Zea mays]
Zm00001d043415	3	199055900	199056426	hypothetical protein ZEAMMB73_687266 [Zea mays]
Zm00001d043416	3	199087596	199089376	TPA: hypothetical protein ZEAMMB73_259047 [Zea mays]
Zm00001d043418	3	199094453	199105329	uncharacterized protein LOC100216671 [Zea mays]
Zm00001d043419	3	199107176	199108703	hypothetical protein precursor [Zea mays]
Zm00001d043420	3	199110559	199113757	bZIP transcription factor [Zea mays]
Zm00001d043421	3	199156004	199157305	TPA: hypothetical protein ZEAMMB73_034549 [Zea mays]
Zm00001d043422	3	199163496	199164221	RING-H2 finger protein ATL2K [Zea mays]
Zm00001d043505	3	202186627	202188359	histidine-containing phosphotransfer protein 4 [Zea mays]
Zm00001d043506	3	202317801	202324289	TPA: hypothetical protein ZEAMMB73_835041 [Zea mays]
Zm00001d043508	3	202326339	202331133	uncharacterized protein LOC100272291 [Zea mays]
Zm00001d043509	3	202333699	202335784	PREDICTED: pectinesterase isoform X1 [Zea mays]
Zm00001d043510	3	202337387	202341138	PREDICTED: hypothetical protein isoform X2 [Zea mays]
Zm00001d043511	3	202355009	202361480	PREDICTED: hexokinase-6 [Zea mays]
Zm00001d043512	3	202361988	202365947	TPA: putative leucine-rich repeat receptor-like protein kinase family protein [Zea mays]
Zm00001d043513	3	202368413	202388807	hypothetical protein ZEAMMB73_878123 [Zea mays]
Zm00001d043514	3	202391370	202392323	hypothetical protein [Zea mays]
Zm00001d043515	3	202396755	202399107	LOC100283620 [Zea mays]
Zm00001d043516	3	202493784	202501702	PREDICTED: LOW QUALITY PROTEIN: lysM domain receptor-like kinase 3 [Zea mays]
Zm00001d043517	3	202504431	202508368	glutamate carboxypeptidase 2 [Zea mays]
Zm00001d043838	3	211449477	211455993	LOC100285550 [Zea mays]
Zm00001d043839	3	211458018	211459059	hypothetical protein [Zea mays]
Zm00001d043840	3	211465861	211479699	origin recognition complex subunit 4 [Zea mays]
Zm00001d043841	3	211598479	211613691	unknown [Zea mays]
Zm00001d043842	3	211615072	211621282	unknown [Zea mays]
Zm00001d043843	3	211643667	211669331	hypothetical protein [Zea mays]
Zm00001d043844	3	211649201	211652397	PREDICTED: uncharacterized protein LOC103651347 [Zea mays]
Zm00001d043858	3	212290219	212291409	TPA: hypothetical protein ZEAMMB73_217515 [Zea mays]
Zm00001d043859	3	212297582	212300581	TPA: hypothetical protein ZEAMMB73_997713 [Zea mays]
Zm00001d043860	3	212349764	212355788	TPA: hypothetical protein ZEAMMB73_104357 [Zea mays]
Zm00001d043861	3	212421401	212444144	THO complex subunit 2-like protein [Saccharum hybrid cultivar R570]
Zm00001d043862	3	212448120	212449445	TPA: hypothetical protein ZEAMMB73_555114, partial [Zea mays]
Zm00001d043863	3	212451956	212454856	LOC100282456 [Zea mays]
Zm00001d043864	3	212467687	212472046	hypothetical protein SORBIDRAFT_03g031170 [Sorghum bicolor]
Zm00001d043868	3	212516107	212517456	metal ion binding protein [Zea mays]
Zm00001d043870	3	212548986	212551766	PREDICTED: uncharacterized protein LOC103651357 [Zea mays]
Zm00001d043871	3	212599024	212602777	PREDICTED: uncharacterized protein LOC103651358 [Zea mays]
Zm00001d043872	3	212613033	212615538	hypothetical protein [Zea mays]
Zm00001d043873	3	212618411	212621012	hypothetical protein precursor [Zea mays]
Zm00001d043874	3	212659599	212661306	PREDICTED: uncharacterized protein LOC103651359 isoform X2 [Zea mays]
Zm00001d043875	3	212671355	212672086	PREDICTED: uncharacterized abhydrolase domain-containing protein DDB_G0269086 [Zea mays]
Zm00001d043877	3	212680911	212681900	TPA: putative NAC domain transcription factor superfamily protein [Zea mays]
Zm00001d043950	3	214609031	214612175	putative WRKY DNA-binding domain superfamily protein [Zea mays]
Zm00001d043951	3	214655863	214657601	TPA: putative aminotransferase class III superfamily protein [Zea mays]
Zm00001d043953	3	214751851	214757049	PREDICTED: uncharacterized protein LOC103651391 [Zea mays]
Zm00001d043954	3	214757882	214765155	PREDICTED: uncharacterized protein LOC100279919 isoform X1 [Zea mays]
Zm00001d043955	3	214775698	214777826	uncharacterized protein LOC100273610 [Zea mays]
Zm00001d043958	3	214831663	214833797	PREDICTED: formin-like protein 3 [Zea mays]
Zm00001d043959	3	214836513	214840243	PREDICTED: probable receptor-like protein kinase At2g42960 [Zea mays]
Zm00001d043960	3	214929027	214929688	uncharacterized protein LOC100502416 [Zea mays]
Zm00001d043962	3	214949006	214956897	PREDICTED: uncharacterized protein LOC100191159 isoform X1 [Zea mays]
Zm00001d043977	3	215492001	215493579	TPA: hypothetical protein ZEAMMB73_223728 [Zea mays]
Zm00001d043978	3	215493988	215497378	TPA: hypothetical protein ZEAMMB73_664379 [Zea mays]
Zm00001d043979	3	215498775	215501267	PREDICTED: probable serine/threonine-protein kinase At1g09600 [Zea mays]
Zm00001d043980	3	215519401	215521048	uncharacterized protein LOC100381536 [Zea mays]
Zm00001d043981	3	215530039	215537594	TPA: exosome complex exonuclease RRP40 [Zea mays]
Zm00001d043982	3	215543799	215550433	PREDICTED: uncharacterized protein LOC100216618 isoform X5 [Zea mays]
Zm00001d043984	3	215620670	215622897	hypothetical protein [Zea mays]
Zm00001d043985	3	215637632	215638234	TPA: 3-5 exonuclease/ nucleic acid binding protein [Zea mays]
Zm00001d043986	3	215646672	215656976	LOC606466 [Zea mays]
Zm00001d043988	3	215679092	215679979	PRm 3 precursor [Zea mays]
Zm00001d043989	3	215689351	215692318	hypothetical protein [Zea mays]
Zm00001d043990	3	215697796	215698632	hypothetical protein [Zea mays]
Zm00001d043991	3	215828080	215837379	vacuolar ATP synthase subunit E [Zea mays]
Zm00001d043992	3	215850507	215866477	unknown [Zea mays]
Zm00001d044078	3	218444381	218444605	PREDICTED: uncharacterized protein LOC100279043 [Zea mays]
Zm00001d044079	3	218445281	218446520	TPA: tat pathway signal sequence family protein [Zea mays]
Zm00001d044080	3	218453462	218454025	OLE-5 [Zea mays]
Zm00001d044081	3	218481322	218485402	homeobox-leucine zipper protein ATHB-4 [Zea mays]
Zm00001d044083	3	218523216	218528077	uncharacterized protein LOC100383548 [Zea mays]
Zm00001d044084	3	218602719	218606474	PREDICTED: L-arabinokinase [Zea mays]
Zm00001d044086	3	218641048	218643758	unknown [Zea mays]
Zm00001d044087	3	218659599	218660471	PREDICTED: protein MIZU-KUSSEI 1-like [Zea mays]
Zm00001d044088	3	218704011	218711025	hypothetical protein [Zea mays]
Zm00001d044089	3	218788117	218800295	hypothetical protein [Zea mays]
Zm00001d044090	3	218825200	218829720	PREDICTED: HD domain containing protein isoform X1 [Zea mays]
Zm00001d044091	3	218831924	218837312	PREDICTED: uncharacterized LOC100194330 isoform X1 [Zea mays]
Zm00001d044102	3	219197049	219201559	PREDICTED: hypothetical protein isoform X1 [Zea mays]
Zm00001d044103	3	219259881	219269980	unknown [Zea mays]
Zm00001d044104	3	219356840	219363288	PREDICTED: cinnamoyl-CoA reductase 1-like [Zea mays]
Zm00001d044105	3	219363433	219363945	hypothetical protein [Zea mays]
Zm00001d044106	3	219392311	219393785	TPA: hypothetical protein ZEAMMB73_874258 [Zea mays]
Zm00001d044107	3	219453611	219454543	PREDICTED: myb-related protein 305-like [Zea mays]
Zm00001d044109	3	219505680	219508544	TPA: tonoplast dicarboxylate transporter [Zea mays]
Zm00001d044110	3	219541267	219545352	TPA: polygalacturonase [Zea mays]
Zm00001d044111	3	219558709	219561162	catalytic/ hydrolase [Zea mays]
Zm00001d044156	3	220678000	220680745	PREDICTED: cytochrome P450 72A13-like [Zea mays]
Zm00001d044157	3	220719688	220721950	uncharacterized protein LOC100382651 [Zea mays]
Zm00001d044159	3	220748190	220754600	putative cytochrome P450 superfamily protein [Zea mays]
Zm00001d044162	3	220824499	220827409	WRKY11 - superfamily of TFs having WRKY and zinc finger domains [Zea mays]
Zm00001d044164	3	220843094	220855486	PREDICTED: uncharacterized protein LOC101027221 isoform X1 [Zea mays]
Zm00001d044165	3	220866334	220869620	TPA: putative SET-domain containing family protein [Zea mays]
Zm00001d044167	3	220883427	220884707	TPA: hypothetical protein ZEAMMB73_766556 [Zea mays]
Zm00001d044168	3	220964949	220966074	PREDICTED: heat stress transcription factor C-1a-like [Zea mays]
Zm00001d044169	3	220990846	220991511	TPA: hypothetical protein ZEAMMB73_661538 [Zea mays]
Zm00001d044170	3	221027748	221031882	PREDICTED: uncharacterized protein LOC100272566 isoform X1 [Zea mays]
Zm00001d044508	3	230332593	230340562	PREDICTED: cysteine-rich receptor-like protein kinase 2 [Zea mays]
Zm00001d044509	3	230343694	230344807	hypothetical protein SHCRBa_190_D01_F_10 [Saccharum hybrid cultivar R570]
Zm00001d044510	3	230393087	230398541	PREDICTED: uncharacterized protein LOC100383248 isoform X1 [Zea mays]
Zm00001d044511	3	230423910	230428131	TPA: hypothetical protein ZEAMMB73_615759 [Zea mays]
Zm00001d044512	3	230463095	230463656	TPA: hypothetical protein ZEAMMB73_518963 [Zea mays]
Zm00001d044513	3	230490874	230495823	uncharacterized protein LOC100191676 [Zea mays]
Zm00001d044514	3	230576008	230584770	ubiquitin carboxyl-terminal hydrolase 6 [Zea mays]
Zm00001d044554	3	231666972	231671935	PREDICTED: GPI mannosyltransferase 2-like [Zea mays]
Zm00001d044555	3	231673936	231685374	PREDICTED: calcium permeable stress-gated cation channel 1-like [Zea mays]
Zm00001d044556	3	231686988	231687904	TPA: hypothetical protein ZEAMMB73_853119 [Zea mays]
Zm00001d044557	3	231691565	231692084	TPA: hypothetical protein ZEAMMB73_716052 [Zea mays]
Zm00001d044558	3	231693075	231693603	PREDICTED: phytoene dehydrogenase, chloroplastic/chromoplastic-like [Zea mays]
Zm00001d044559	3	231694625	231698084	hypothetical protein ZEAMMB73_952002 [Zea mays]
Zm00001d044560	3	231698478	231699329	PREDICTED: putative pentatricopeptide repeat-containing protein At1g12700, mitochondrial [Zea mays]
Zm00001d044561	3	231699670	231704881	hypothetical protein SORBIDRAFT_05g006165 [Sorghum bicolor]
Zm00001d044562	3	231709119	231710183	PREDICTED: uncharacterized protein LOC103651637 [Zea mays]
Zm00001d044563	3	231715280	231715837	PREDICTED: golgin candidate 6-like [Zea mays]
Zm00001d044564	3	231734392	231754473	PREDICTED: ABC transporter B family member 11-like isoform X1 [Zea mays]
Zm00001d044566	3	231819259	231877498	PREDICTED: callose synthase 7-like [Zea mays]
Zm00001d044567	3	231838749	231841118	TPA: hypothetical protein ZEAMMB73_778544, partial [Zea mays]
Zm00001d044569	3	231974822	231975850	PREDICTED: protein fluG isoform X4 [Zea mays]
Zm00001d044570	3	231978931	232014020	PREDICTED: pre-mRNA-processing protein 40A-like isoform X1 [Zea mays]
Zm00001d044572	3	232036194	232047607	PREDICTED: replication protein A 70 kDa DNA-binding subunit B-like isoform X1 [Zea mays]
Zm00001d044655	3	234149524	234152421	TPA: hypothetical protein ZEAMMB73_309165 [Zea mays]
Zm00001d044656	3	234154462	234158359	PREDICTED: probable LRR receptor-like serine/threonine-protein kinase At3g47570 [Zea mays]
Zm00001d044657	3	234224132	234238691	PREDICTED: regulation of nuclear pre-mRNA domain-containing protein 1B-like [Zea mays]
Zm00001d044659	3	234240308	234240823	uncharacterized protein LOC100278088 [Zea mays]
Zm00001d044660	3	234243229	234243912	TPA: hypothetical protein ZEAMMB73_577124 [Zea mays]
Zm00001d044661	3	234288782	234291300	TPA: hypothetical protein ZEAMMB73_994102 [Zea mays]
Zm00001d044662	3	234295985	234296843	ZHD9 ZF-HD type transcription factor, partial [Zea mays subsp. mays]
Zm00001d044663	3	234337616	234340997	PREDICTED: probable arabinosyltransferase ARAD1 [Zea mays]
Zm00001d044664	3	234344944	234345393	40S ribosomal protein S16 [Zea mays]
Zm00001d044665	3	234410699	234416548	uncharacterized protein LOC100274416 [Zea mays]
Zm00001d044666	3	234416397	234417575	unknown [Zea mays]
Zm00001d044667	3	234427651	234431985	PREDICTED: uncharacterized protein LOC100192560 isoform X1 [Zea mays]
Zm00001d044668	3	234434422	234439340	PREDICTED: uncharacterized protein LOC103651675 [Zea mays]
Zm00001d044669	3	234440135	234442192	TPA: hypothetical protein ZEAMMB73_605922 [Zea mays]
Zm00001d044670	3	234490778	234492214	hypothetical protein SORBIDRAFT_08g002150 [Sorghum bicolor]
Zm00001d044671	3	234510542	234511198	GTP binding protein [Zea mays]
Zm00001d048754	4	4962452	4963336	PREDICTED: probable CCR4-associated factor 1 homolog 9 [Zea mays]
Zm00001d048755	4	4968904	4977465	hypothetical protein ZEAMMB73_425850 [Zea mays]
Zm00001d048757	4	5009076	5009954	PREDICTED: probable CCR4-associated factor 1 homolog 9 [Zea mays]
Zm00001d048758	4	5025702	5027276	PREDICTED: aromatic-L-amino-acid decarboxylase-like [Zea mays]
Zm00001d048759	4	5033268	5035828	PREDICTED: uncharacterized protein LOC100501262 isoform X1 [Zea mays]
Zm00001d048760	4	5065320	5066036	hypothetical protein [Zea mays]
Zm00001d048761	4	5091803	5094512	hypothetical protein ZEAMMB73_221633 [Zea mays]
Zm00001d048763	4	5139506	5146925	PREDICTED: uncharacterized protein LOC100501070 isoform X1 [Zea mays]
Zm00001d048764	4	5151184	5152296	uncharacterized protein LOC100273209 [Zea mays]
Zm00001d048765	4	5205751	5206203	hypothetical protein ZEAMMB73_011852 [Zea mays]
Zm00001d048766	4	5217092	5228295	unknown [Zea mays]
Zm00001d048767	4	5244645	5245028	hypothetical protein ZEAMMB73_262993 [Zea mays]
Zm00001d048769	4	5252916	5255776	uncharacterized protein LOC100193026 [Zea mays]
Zm00001d048770	4	5257025	5257772	hypothetical protein ZEAMMB73_043156, partial [Zea mays]
Zm00001d048771	4	5258510	5260332	uncharacterized protein LOC100193068 [Zea mays]
Zm00001d048772	4	5267038	5271733	PREDICTED: uncharacterized protein LOC103652749 [Zea mays]
Zm00001d048773	4	5272719	5274906	PREDICTED: probable polyol transporter 6 isoform X2 [Zea mays]
Zm00001d048774	4	5284037	5285944	hypothetical protein ZEAMMB73_382849 [Zea mays]
Zm00001d048775	4	5328661	5330696	hypothetical protein ZEAMMB73_080369 [Zea mays]
Zm00001d049325	4	26393726	26401360	protein aq_1857 [Zea mays]
Zm00001d049326	4	26475602	26481894	PREDICTED: transferase, transferring glycosyl groups isoform X1 [Zea mays]
Zm00001d049329	4	26563491	26564237	hypothetical protein [Zea mays]
Zm00001d049330	4	26654487	26655827	hypothetical protein [Zea mays]
Zm00001d049610	4	37573636	37577238	PREDICTED: tryptophan synthase beta chain 1 [Zea mays]
Zm00001d049612	4	37639336	37641368	PREDICTED: mediator of RNA polymerase II transcription subunit 21 [Zea mays]
Zm00001d049613	4	37639336	37642132	PREDICTED: putative X8 domain containing family protein isoform X1 [Zea mays]
Zm00001d049614	4	37641162	37642079	putative X8 domain containing family protein precursor [Zea mays]
Zm00001d049615	4	37684173	37689709	hypothetical protein [Zea mays]
Zm00001d049616	4	37702781	37704271	PREDICTED: glycerol-3-phosphate 2-O-acyltransferase 6-like [Zea mays]
Zm00001d049617	4	37707197	37711570	LOC100281660 [Zea mays]
Zm00001d049618	4	37783072	37783506	hypothetical protein ZEAMMB73_326308 [Zea mays]
Zm00001d049619	4	37784246	37786605	unknown [Zea mays]
Zm00001d049620	4	37855696	37856175	uncharacterized protein LOC100501353 [Zea mays]
Zm00001d049621	4	37864782	37871773	PREDICTED: hypothetical protein isoform X1 [Zea mays]
Zm00001d049627	4	38065159	38069177	PREDICTED: methionine aminopeptidase isoform X1 [Zea mays]
Zm00001d049628	4	38071061	38075846	PREDICTED: uncharacterized protein LOC100276049 isoform X1 [Zea mays]
Zm00001d049629	4	38133648	38138585	PREDICTED: hypothetical protein isoform X2 [Zea mays]
Zm00001d049630	4	38147590	38150947	unknown [Zea mays]
Zm00001d049631	4	38151707	38168841	putative ubiquitin-conjugating enzyme family [Zea mays]
Zm00001d049632	4	38171001	38172440	uncharacterized protein LOC100193097 [Zea mays]
Zm00001d049633	4	38176232	38178584	hypothetical protein ZEAMMB73_139075 [Zea mays]
Zm00001d049635	4	38205274	38206578	hypothetical protein ZEAMMB73_464170 [Zea mays]
Zm00001d049636	4	38206611	38211306	PREDICTED: pre-mRNA-splicing factor SLU7 [Zea mays]
Zm00001d049637	4	38395586	38399838	PREDICTED: hypothetical protein isoform X1 [Zea mays]
Zm00001d050199	4	73083855	73085463	hypothetical protein ZEAMMB73_742057 [Zea mays]
Zm00001d050245	4	75823246	75830658	LOC100282309 [Zea mays]
Zm00001d050247	4	76138362	76139324	WRKY69 - superfamily of TFs having WRKY and zinc finger domains [Zea mays]
Zm00001d050248	4	76139696	76156035	unknown [Zea mays]
Zm00001d050470	4	91088125	91091939	PREDICTED: uncharacterized protein LOC100381855 isoform X2 [Zea mays]
Zm00001d050472	4	91160933	91162727	hypothetical protein ZEAMMB73_599406 [Zea mays]
Zm00001d050474	4	91276235	91277312	hypothetical protein ZEAMMB73_153186 [Zea mays]
Zm00001d050475	4	91278970	91282052	cyclin delta-2 [Zea mays]
Zm00001d050505	4	94713859	94715548	unknown [Zea mays]
Zm00001d050506	4	94731258	94732813	PREDICTED: uncharacterized protein LOC103629470 [Zea mays]
Zm00001d050507	4	94918988	94919425	LOC100285599 [Zea mays]
Zm00001d050642	4	109006158	109009903	PREDICTED: putative SWI/SNF-related matrix-associated actin-dependent regulator of chromatin subfamily A member 3-like 2 isoform X2 [Zea mays]
Zm00001d050643	4	109043904	109048540	PREDICTED: putative SWI/SNF-related matrix-associated actin-dependent regulator of chromatin subfamily A member 3-like 2 isoform X2 [Zea mays]
Zm00001d050644	4	109051397	109051879	PREDICTED: uncharacterized protein LOC103650356 [Zea mays]
Zm00001d050645	4	109286090	109296510	PREDICTED: uncharacterized protein LOC100274465 isoform X1 [Zea mays]
Zm00001d051067	4	140445939	140453069	PREDICTED: neurofilament heavy polypeptide [Zea mays]
Zm00001d051068	4	140487323	140489935	TPA: hypothetical protein ZEAMMB73_628014 [Zea mays]
Zm00001d051401	4	157151648	157153169	PREDICTED: kinesin-related protein 11-like isoform X1 [Zea mays]
Zm00001d051403	4	157200400	157203987	aquaporin PIP1-3/PIP1-4 [Zea mays]
Zm00001d051404	4	157204494	157214368	PREDICTED: uncharacterized protein LOC100381765 isoform X1 [Zea mays]
Zm00001d051405	4	157330998	157334207	PREDICTED: hypothetical protein isoform X1 [Zea mays]
Zm00001d051406	4	157351875	157355526	hypothetical protein ZEAMMB73_626892 [Zea mays]
Zm00001d051407	4	157368505	157370349	PREDICTED: uncharacterized protein LOC103655615 [Zea mays]
Zm00001d051408	4	157372005	157372744	PREDICTED: uncharacterized protein LOC103655615 [Zea mays]
Zm00001d051409	4	157414824	157416260	hypothetical protein ZEAMMB73_590430 [Zea mays]
Zm00001d051410	4	157417342	157417767	PREDICTED: uncharacterized protein LOC103653888 [Zea mays]
Zm00001d051411	4	157424577	157424966	hypothetical protein ZEAMMB73_067686 [Zea mays]
Zm00001d051835	4	171672648	171675333	CDPK protein [Zea mays]
Zm00001d051836	4	171675787	171677085	unknown [Zea mays]
Zm00001d051837	4	171679681	171683198	PREDICTED: sucrose synthase 6-like isoform X1 [Zea mays]
Zm00001d051838	4	171769089	171772184	zinc finger C-x8-C-x5-C-x3-H type family protein [Zea mays]
Zm00001d051839	4	171776484	171796410	PREDICTED: uncharacterized protein LOC100278485 isoform X1 [Zea mays]
Zm00001d051886	4	173655399	173658208	putative MATE efflux family protein [Zea mays]
Zm00001d051887	4	173753463	173755348	putative protein kinase domain superfamily protein [Zea mays]
Zm00001d051889	4	173799032	173802935	PREDICTED: ethylene receptor 2-like [Zea mays]
Zm00001d051890	4	173809755	173817043	hypothetical protein SORBIDRAFT_04g037570 [Sorghum bicolor]
Zm00001d051891	4	173818577	173819660	PREDICTED: LOB domain-containing protein 16-like [Zea mays]
Zm00001d051892	4	173824341	173825720	anthocyanin 5-aromatic acyltransferase [Zea mays]
Zm00001d051893	4	173860945	173865145	hypothetical protein ZEAMMB73_334217 [Zea mays]
Zm00001d051894	4	173865361	173866293	uncharacterized LOC100382345 [Zea mays]
Zm00001d051895	4	173867022	173868037	PREDICTED: putative protein phosphatase 2C family protein isoform X1 [Zea mays]
Zm00001d051896	4	173895439	173897086	PREDICTED: uncharacterized protein LOC100382073 isoform X1 [Zea mays]
Zm00001d051898	4	173925846	173928349	ser/thr protein phosphatase1 [Zea mays]
Zm00001d051899	4	173930118	173931335	PREDICTED: lysM domain receptor-like kinase 3 [Zea mays]
Zm00001d051900	4	173978561	173981836	PREDICTED: uncharacterized LOC100279292 isoform X1 [Zea mays]
Zm00001d051901	4	173983536	173988094	hypothetical protein [Zea mays]
Zm00001d051902	4	173988461	173994368	PREDICTED: pumilio homolog 3-like [Zea mays]
Zm00001d051989	4	176010821	176012026	PREDICTED: kelch-like ECH-associated protein 1 [Zea mays]
Zm00001d051990	4	176012100	176016408	hypothetical protein ZEAMMB73_714783 [Zea mays]
Zm00001d051991	4	176029085	176037271	PREDICTED: uncharacterized protein LOC103648453 [Zea mays]
Zm00001d051993	4	176040837	176041911	TPA: hypothetical protein ZEAMMB73_445343 [Zea mays]
Zm00001d051994	4	176043264	176044170	unknown [Zea mays]
Zm00001d051995	4	176048087	176049833	proliferating cell nuclear antigen2 [Zea mays]
Zm00001d051998	4	176207227	176221261	hypothetical protein ZEAMMB73_206972 [Zea mays]
Zm00001d052001	4	176245559	176257814	hypothetical protein ZEAMMB73_622301 [Zea mays]
Zm00001d052002	4	176257787	176258665	hypothetical protein [Zea mays]
Zm00001d052003	4	176261090	176261890	hypothetical protein OsI_09334 [Oryza sativa Indica Group]
Zm00001d052005	4	176266818	176268348	PREDICTED: peptide chain release factor 1, mitochondrial-like [Zea mays]
Zm00001d052006	4	176273712	176274247	hypothetical protein ZEAMMB73_252477 [Zea mays]
Zm00001d052007	4	176334251	176338752	LOC100281250 [Zea mays]
Zm00001d052008	4	176339769	176344984	PREDICTED: putative clathrin assembly protein At5g35200 [Zea mays]
Zm00001d052009	4	176346608	176364635	PREDICTED: N-alpha-acetyltransferase 35, NatC auxiliary subunit isoform X1 [Zea mays]
Zm00001d052012	4	176575561	176580131	TPA: hypothetical protein ZEAMMB73_825351 [Zea mays]
Zm00001d052014	4	176585079	176587322	PREDICTED: lysosomal Pro-X carboxypeptidase-like [Zea mays]
Zm00001d052015	4	176587506	176587964	serine-rich protein [Zea mays]
Zm00001d052016	4	176591447	176591764	hypothetical protein ZEAMMB73_142867 [Zea mays]
Zm00001d052017	4	176595532	176595987	hypothetical protein ZEAMMB73_641089 [Zea mays]
Zm00001d052018	4	176597115	176600543	DNA-binding protein phosphatase 2C [Zea mays]
Zm00001d052019	4	176631420	176635099	uncharacterized protein LOC100501846 [Zea mays]
Zm00001d052020	4	176653254	176654594	hypothetical protein ZEAMMB73_649287 [Zea mays]
Zm00001d052021	4	176740635	176745413	PREDICTED: uncharacterized protein LOC100304310 isoform X1 [Zea mays]
Zm00001d052022	4	176745213	176748686	PREDICTED: uncharacterized protein LOC100383904 isoform X1 [Zea mays]
Zm00001d052025	4	176831275	176832132	PREDICTED: 60S ribosomal protein L39 [Zea mays]
Zm00001d052034	4	177028520	177029881	PREDICTED: uncharacterized protein LOC100381464 isoform X1 [Zea mays]
Zm00001d052035	4	177034088	177035560	hypothetical protein ZEAMMB73_480827 [Zea mays]
Zm00001d052036	4	177035496	177037039	uncharacterized protein LOC100383718 [Zea mays]
Zm00001d052038	4	177039742	177043438	PREDICTED: transcription factor bHLH66-like [Zea mays]
Zm00001d052037	4	177039992	177040731	hypothetical protein ZEAMMB73_672712 [Zea mays]
Zm00001d052039	4	177050037	177051750	hypothetical protein ZEAMMB73_493472 [Zea mays]
Zm00001d052040	4	177078013	177079956	cytochrome c oxidase copper chaperone [Zea mays]
Zm00001d052041	4	177081176	177081991	hypothetical protein ZEAMMB73_266582 [Zea mays]
Zm00001d052042	4	177082316	177083764	PREDICTED: malonyl-CoA:anthocyanidin 5-O-glucoside-6&apos;&apos;-O-malonyltransferase-like [Zea mays]
Zm00001d052043	4	177090545	177102253	hypothetical protein SORBIDRAFT_04g035740 [Sorghum bicolor]
Zm00001d052044	4	177336257	177340312	PREDICTED: uncharacterized LOC100276459 isoform X3 [Zea mays]
Zm00001d052046	4	177534563	177539519	PREDICTED: DNA polymerase delta catalytic subunit [Zea mays]
Zm00001d052047	4	177540276	177544151	PREDICTED: uncharacterized protein LOC103654180 [Zea mays]
Zm00001d052048	4	177562613	177563218	PREDICTED: uncharacterized protein LOC103636840 [Zea mays]
Zm00001d052049	4	177640972	177643011	uncharacterized protein LOC100276200 [Zea mays]
Zm00001d052050	4	177643201	177655799	PREDICTED: nudix hydrolase 3 [Zea mays]
Zm00001d052183	4	182553838	182555917	PREDICTED: uncharacterized protein LOC103654235, partial [Zea mays]
Zm00001d052184	4	182563207	182565812	threonine endopeptidase [Zea mays]
Zm00001d052185	4	182579495	182583632	D-type cyclin [Zea mays]
Zm00001d052186	4	182598008	182599837	pre-mRNA-splicing factor prp45 [Zea mays]
Zm00001d052188	4	182611709	182615101	PREDICTED: uncharacterized protein LOC100381660 isoform X1 [Zea mays]
Zm00001d052189	4	182663650	182664897	putative RING zinc finger domain superfamily protein [Zea mays]
Zm00001d052190	4	182737481	182738014	hypothetical protein ZEAMMB73_084693 [Zea mays]
Zm00001d052191	4	182743279	182744379	uncharacterized protein LOC100382230 precursor [Zea mays]
Zm00001d052192	4	182751796	182753978	uncharacterized protein LOC100193615 [Zea mays]
Zm00001d052193	4	182760245	182771439	PREDICTED: LMBR1-like conserved region family protein isoform X3 [Zea mays]
Zm00001d052194	4	182772609	182773786	low molecular weight heat shock protein precursor [Zea mays]
Zm00001d052195	4	182882694	182883317	hypothetical protein ZEAMMB73_728449 [Zea mays]
Zm00001d053062	4	211658302	211661304	PREDICTED: multiple C2 and transmembrane domain-containing protein 1-like [Zea mays]
Zm00001d053063	4	211743675	211744787	hypothetical protein SORBIDRAFT_07g002630 [Sorghum bicolor]
Zm00001d053064	4	211825818	211837744	PREDICTED: uncharacterized protein LOC103644456 [Zea mays]
Zm00001d053065	4	211838548	211843655	barley mlo defense gene homolog4 [Zea mays]
Zm00001d053066	4	211860106	211862819	unknown [Zea mays]
Zm00001d053081	4	212716817	212717492	uncharacterized protein LOC100502416 [Zea mays]
Zm00001d053082	4	212908487	212917385	uncharacterized LOC100273808 [Zea mays]
Zm00001d053084	4	212998426	212999208	hypothetical protein [Zea mays]
Zm00001d053086	4	213016496	213022201	hypothetical protein ZEAMMB73_874532 [Zea mays]
Zm00001d053087	4	213023215	213025176	putative D-mannose binding lectin receptor-like protein kinase family protein [Zea mays]
Zm00001d053142	4	215890554	215902303	hypothetical protein ZEAMMB73_168723 [Zea mays]
Zm00001d053143	4	215990887	215992543	PREDICTED: amino acid permease 3-like [Zea mays]
Zm00001d053144	4	216038534	216040340	unknown [Zea mays]
Zm00001d053145	4	216139474	216141277	PREDICTED: purple acid phosphatase 22-like [Zea mays]
Zm00001d053146	4	216159315	216159899	PREDICTED: pentatricopeptide repeat-containing protein At5g48910-like [Zea mays]
Zm00001d053149	4	216214682	216218840	uncharacterized protein LOC100383181 [Zea mays]
Zm00001d053623	4	237045122	237049187	hypothetical protein ZEAMMB73_778765 [Zea mays]
Zm00001d053624	4	237051179	237059836	uncharacterized protein LOC100191579 [Zea mays]
Zm00001d053625	4	237083050	237084813	uncharacterized protein LOC100275927 [Zea mays]
Zm00001d053626	4	237108971	237110604	PREDICTED: uncharacterized protein LOC100216711 isoform X2 [Zea mays]
Zm00001d053627	4	237217927	237222627	uncharacterized protein LOC100273218 precursor [Zea mays]
Zm00001d053628	4	237227892	237245986	PREDICTED: uncharacterized protein LOC100193863 isoform X1 [Zea mays]
Zm00001d053630	4	237401529	237403959	40S ribosomal protein S8 [Zea mays]
Zm00001d053631	4	237406007	237408981	TPA: hypothetical protein ZEAMMB73_771176 [Zea mays]
Zm00001d053696	4	239308529	239315649	uncharacterized protein LOC100192112 [Zea mays]
Zm00001d053697	4	239382347	239406395	PREDICTED: methyl-CpG-binding domain-containing protein 9 [Zea mays]
Zm00001d053698	4	239526556	239537752	H0215A08.3 [Oryza sativa Indica Group]
Zm00001d053699	4	239540604	239540843	PREDICTED: uncharacterized protein LOC100276159 [Zea mays]
Zm00001d053700	4	239541611	239542685	PREDICTED: uncharacterized protein LOC103652515 [Zea mays]
Zm00001d053701	4	239543864	239546937	hypothetical protein ZEAMMB73_699941 [Zea mays]
Zm00001d053702	4	239551734	239557534	hypothetical protein [Zea mays]
Zm00001d053703	4	239596872	239597402	ocs element-binding factor 1 [Zea mays]
Zm00001d053704	4	239601161	239602231	uncharacterized protein LOC100273811 [Zea mays]
Zm00001d053705	4	239603849	239605741	hypothetical protein ZEAMMB73_842976 [Zea mays]
Zm00001d053753	4	240492305	240500796	LOC100286080 [Zea mays]
Zm00001d053754	4	240517367	240520135	small nuclear ribonucleoprotein F [Zea mays]
Zm00001d053755	4	240520318	240521211	hypothetical protein ZEAMMB73_332533 [Zea mays]
Zm00001d053756	4	240523216	240526731	squamosa promoter-binding protein-like (SBP domain) transcription factor family protein [Zea mays]
Zm00001d053757	4	240544366	240548417	uncharacterized protein LOC100192038 [Zea mays]
Zm00001d053759	4	240555075	240556819	hypothetical protein [Zea mays]
Zm00001d053760	4	240617821	240619006	unknown [Zea mays]
Zm00001d053761	4	240633406	240644815	PREDICTED: protein STRUBBELIG-RECEPTOR FAMILY 3-like [Zea mays]
Zm00001d053762	4	240649680	240653939	hypothetical protein [Zea mays]
Zm00001d053763	4	240654631	240663764	PREDICTED: uncharacterized protein LOC100274672 isoform X1 [Zea mays]
Zm00001d053764	4	240670090	240670898	unknown [Zea mays]
Zm00001d053765	4	240696980	240703366	PREDICTED: V-type proton ATPase catalytic subunit A [Zea mays]
Zm00001d053766	4	240707119	240709383	PREDICTED: uncharacterized protein LOC103656015 [Zea mays]
Zm00001d053767	4	240714911	240718427	PREDICTED: vacuolar-sorting receptor 1-like [Oryza brachyantha]
Zm00001d053769	4	240798266	240800858	PREDICTED: probably inactive leucine-rich repeat receptor-like protein kinase At1g50610 [Zea mays]
Zm00001d053770	4	240808236	240810658	hypothetical protein SORBIDRAFT_04g004950 [Sorghum bicolor]
Zm00001d053772	4	240821769	240823832	uncharacterized protein LOC100193581 [Zea mays]
Zm00001d053775	4	240849637	240853547	PREDICTED: uncharacterized protein LOC100193507 isoform X1 [Zea mays]
Zm00001d053981	4	244568059	244571526	PREDICTED: LOC100280887 isoform X1 [Zea mays]
Zm00001d053982	4	244573953	244576373	PREDICTED: lysosomal beta glucosidase-like isoform X1 [Zea mays]
Zm00001d053983	4	244581797	244585737	unknown [Zea mays]
Zm00001d053984	4	244585903	244597338	PREDICTED: uncharacterized protein LOC103654959 isoform X1 [Zea mays]
Zm00001d053985	4	244597367	244601788	PREDICTED: uncharacterized protein LOC103656039 [Zea mays]
Zm00001d053986	4	244603430	244608318	PREDICTED: LOW QUALITY PROTEIN: pentatricopeptide repeat-containing protein At2g17140 [Zea mays]
Zm00001d053987	4	244609336	244612754	hypothetical protein ZEAMMB73_789484 [Zea mays]
Zm00001d053988	4	244691517	244692145	ocs element-binding factor 1 [Zea mays]
Zm00001d053989	4	244755447	244765434	hypothetical protein ZEAMMB73_785632, partial [Zea mays]
Zm00001d053991	4	244778206	244778835	PREDICTED: uncharacterized protein LOC103654962 [Zea mays]
Zm00001d053993	4	244794743	244798364	hypothetical protein ZEAMMB73_331538 [Zea mays]
Zm00001d053994	4	244798741	244803302	PREDICTED: phosphatidylinositol/phosphatidylcholine transfer protein SFH8-like isoform X1 [Zea mays]
Zm00001d053995	4	244812184	244812993	PREDICTED: proline-rich receptor-like protein kinase PERK7 [Zea mays]
Zm00001d053996	4	244816657	244819588	hypothetical protein ZEAMMB73_783772 [Zea mays]
Zm00001d053997	4	244821758	244829813	PREDICTED: mitogen-activated protein kinase 17 isoform X2 [Zea mays]
Zm00001d053998	4	244830012	244833977	PREDICTED: LOW QUALITY PROTEIN: wee1-like protein kinase [Zea mays]
Zm00001d053999	4	244870383	244874803	PREDICTED: cell division control protein 48 homolog C-like [Zea mays]
Zm00001d054000	4	244877193	244879409	PREDICTED: uncharacterized protein LOC100501509 isoform X1 [Zea mays]
Zm00001d054001	4	244881871	244901087	hypothetical protein ZEAMMB73_239243 [Zea mays]
Zm00001d054002	4	244902407	244906004	hypothetical protein [Zea mays]
Zm00001d054003	4	244908292	244921759	PREDICTED: probable histone acetyltransferase HAC-like 1 isoform X1 [Zea mays]
Zm00001d054083	4	246088241	246090896	PREDICTED: pollen-specific protein SF21-like [Zea mays]
Zm00001d054084	4	246124963	246127627	LOC100283325 [Zea mays]
Zm00001d054085	4	246129578	246131408	nodulin protein [Zea mays]
Zm00001d054086	4	246132178	246132864	LOC100282038 precursor [Zea mays]
Zm00001d054087	4	246246495	246246977	hypothetical protein [Zea mays]
Zm00001d054088	4	246271622	246276744	PREDICTED: uncharacterized protein LOC100273553 isoform X1 [Zea mays]
Zm00001d054089	4	246276749	246281182	putative TCP-1/cpn60 chaperonin family protein isoform 1 [Zea mays]
Zm00001d054090	4	246281442	246286803	PREDICTED: protein ENHANCED DISEASE RESISTANCE 2-like isoform X1 [Zea mays]
Zm00001d054093	4	246371114	246375126	senescence-associated protein DIN1 [Zea mays]
Zm00001d054094	4	246376639	246377577	PREDICTED: uncharacterized protein At5g39865-like [Zea mays]
Zm00001d054095	4	246377520	246379135	hypothetical protein ZEAMMB73_874352 [Zea mays]
Zm00001d054096	4	246449536	246452563	TPA: hypothetical protein ZEAMMB73_095761 [Zea mays]
Zm00001d054098	4	246455536	246458989	hypothetical protein ZEAMMB73_952002 [Zea mays]
Zm00001d054099	4	246459335	246460786	hypothetical protein ZEAMMB73_135692 [Zea mays]
Zm00001d054100	4	246461400	246464420	hypothetical protein SORBIDRAFT_01g005980 [Sorghum bicolor]
Zm00001d054101	4	246464484	246481364	PREDICTED: uncharacterized protein LOC103655177 [Zea mays]
Zm00001d054103	4	246485703	246486763	PREDICTED: uncharacterized protein LOC103654146 isoform X2 [Zea mays]
Zm00001d054104	4	246521633	246556919	PREDICTED: kinesin-like protein KIF18A isoform X1 [Zea mays]
Zm00001d054105	4	246607951	246614423	PREDICTED: uridine kinase-like protein 3 [Zea mays]
Zm00001d054106	4	246775383	246780965	protein disulfide isomerase3 precursor [Zea mays]
Zm00001d054107	4	246781157	246784724	hsc70-interacting protein [Zea mays]
Zm00001d054110	4	246820417	246848272	PREDICTED: uncharacterized protein LOC103655005 isoform X1 [Zea mays]
Zm00001d054111	4	246927028	246933038	hypothetical protein ZEAMMB73_619832 [Zea mays]
Zm00001d054112	4	246942997	246943782	hypothetical protein ZEAMMB73_633963 [Zea mays]
Zm00001d012801	5	241989	254837	PREDICTED: uncharacterized protein LOC103625700 isoform X1 [Zea mays]
Zm00001d012803	5	254977	268446	PREDICTED: uncharacterized protein LOC103627938 [Zea mays]
Zm00001d012802	5	259971	260697	PREDICTED: regulator of nonsense transcripts 1 homolog [Zea mays]
Zm00001d012805	5	376334	379023	hypothetical protein ZEAMMB73_989171 [Zea mays]
Zm00001d012806	5	380336	389692	PREDICTED: uncharacterized protein LOC103650735 isoform X2 [Zea mays]
Zm00001d012807	5	472727	484777	PREDICTED: phragmoplast orienting kinesin 2-like isoform X2 [Zea mays]
Zm00001d013494	5	12718250	12718810	oleosin 18 kDa [Zea mays]
Zm00001d013495	5	12771079	12774680	LOC100284874 [Zea mays]
Zm00001d013496	5	12780039	12785325	hypothetical protein [Zea mays]
Zm00001d013497	5	12787522	12789765	PREDICTED: zinc finger CCCH domain-containing protein 24 [Zea mays]
Zm00001d013498	5	12805250	12807850	protein yippee-like [Zea mays]
Zm00001d013499	5	12903017	12910444	hypothetical protein precursor [Zea mays]
Zm00001d013500	5	12912295	12913431	PREDICTED: uncharacterized protein LOC103625972 [Zea mays]
Zm00001d013501	5	12924588	12927450	hypothetical protein ZEAMMB73_958623, partial [Zea mays]
Zm00001d013502	5	12930332	12930676	hypothetical protein ZEAMMB73_368925 [Zea mays]
Zm00001d013503	5	12931383	12936196	TPA: hypothetical protein ZEAMMB73_339244 [Zea mays]
Zm00001d013504	5	12940433	12941044	PREDICTED: uncharacterized protein LOC100273513 [Zea mays]
Zm00001d013505	5	12944261	12947289	proteasome component2 [Zea mays]
Zm00001d013506	5	12949143	12955205	hypothetical protein [Zea mays]
Zm00001d013507	5	12959336	12964908	PREDICTED: stromal 70 kDa heat shock-related protein, chloroplastic-like [Zea mays]
Zm00001d013508	5	12965695	12966465	hypothetical protein [Zea mays]
Zm00001d013509	5	13027719	13028456	hypothetical protein ZEAMMB73_761581 [Zea mays]
Zm00001d013510	5	13062169	13089532	PREDICTED: uncharacterized protein LOC100194228 isoform X6 [Zea mays]
Zm00001d013514	5	13387883	13388520	hypothetical protein ZEAMMB73_603834, partial [Zea mays]
Zm00001d013516	5	13411265	13412839	hypothetical protein ZEAMMB73_603834, partial [Zea mays]
Zm00001d013517	5	13415177	13415952	uncharacterized protein LOC101202694 precursor [Zea mays]
Zm00001d013518	5	13437969	13439086	PREDICTED: uncharacterized protein LOC103628488 [Zea mays]
Zm00001d013519	5	13440457	13446073	PREDICTED: protein UPSTREAM OF FLC-like [Zea mays]
Zm00001d013520	5	13513911	13514693	uncharacterized protein LOC100216662 precursor [Zea mays]
Zm00001d013521	5	13518491	13522115	PREDICTED: uncharacterized protein At4g38062 [Zea mays]
Zm00001d013522	5	13535766	13538931	hypothetical protein [Zea mays]
Zm00001d013523	5	13544264	13550310	uncharacterized protein LOC100191143 [Zea mays]
Zm00001d013524	5	13584321	13589227	hypothetical protein precursor [Zea mays]
Zm00001d013525	5	13606850	13607395	hypothetical protein ZEAMMB73_397296 [Zea mays]
Zm00001d013526	5	13610216	13614675	hypothetical protein ZEAMMB73_121993 [Zea mays]
Zm00001d013527	5	13630314	13633461	PREDICTED: calcium-dependent protein kinase 30-like [Zea mays]
Zm00001d013528	5	13637285	13641447	hypothetical protein [Zea mays]
Zm00001d013529	5	13659653	13664953	unknown [Zea mays]
Zm00001d013530	5	13665338	13670915	PREDICTED: nucleolin 1-like [Zea mays]
Zm00001d013531	5	13744287	13747499	p8MTCP1 [Zea mays]
Zm00001d013532	5	13749820	13753258	defense protein [Zea mays]
Zm00001d013533	5	13761392	13763145	PREDICTED: LOW QUALITY PROTEIN: RNA methyltransferase-like protein 1B [Zea mays]
Zm00001d013534	5	13763873	13782041	PREDICTED: ferredoxin-6, chloroplastic isoform X2 [Zea mays]
Zm00001d013755	5	19466386	19468979	PREDICTED: hypothetical protein isoform X2 [Zea mays]
Zm00001d013756	5	19470749	19471503	unknown [Zea mays]
Zm00001d013757	5	19521784	19529525	PREDICTED: protein DEK-like [Zea mays]
Zm00001d013758	5	19597622	19600577	60S ribosomal protein L24 [Zea mays]
Zm00001d013759	5	19607076	19608662	PREDICTED: ent-cassadiene C2-hydroxylase-like [Zea mays]
Zm00001d013760	5	19610801	19612276	PREDICTED: probable serine/threonine-protein kinase At1g54610 [Zea mays]
Zm00001d013761	5	19616089	19637400	PREDICTED: replication protein A 70 kDa DNA-binding subunit B-like [Zea mays]
Zm00001d013763	5	19651437	19653650	TPA: hypothetical protein ZEAMMB73_066375 [Zea mays]
Zm00001d013765	5	19660256	19664911	PREDICTED: nuclear inhibitor of protein phosphatase 1-like [Zea mays]
Zm00001d013766	5	19722698	19723327	hypothetical protein ZEAMMB73_510715 [Zea mays]
Zm00001d013767	5	19727228	19732921	unknown [Zea mays]
Zm00001d013768	5	19733215	19740908	hypothetical protein ZEAMMB73_890337 [Zea mays]
Zm00001d013769	5	19784142	19786769	hypothetical protein [Zea mays]
Zm00001d013770	5	19788462	19790122	PREDICTED: phosphoinositide phosphatase SAC2-like [Zea mays]
Zm00001d013771	5	19857377	19859214	unknown [Zea mays]
Zm00001d014451	5	47928633	47933975	PREDICTED: glutamate receptor 3.4-like isoform X2 [Zea mays]
Zm00001d014455	5	48031606	48033356	hypothetical protein [Zea mays]
Zm00001d014456	5	48034203	48043502	PREDICTED: glutamate receptor 3.5-like isoform X1 [Zea mays]
Zm00001d014512	5	51084146	51090641	PREDICTED: LOC100285671 isoform X1 [Zea mays]
Zm00001d014513	5	51114198	51116795	unknown [Zea mays]
Zm00001d014514	5	51213904	51214845	hypothetical protein ZEAMMB73_301968 [Zea mays]
Zm00001d014515	5	51273496	51275103	hypothetical protein ZEAMMB73_848647 [Zea mays]
Zm00001d014516	5	51276600	51297682	hypothetical protein SORBIDRAFT_10g027820 [Sorghum bicolor]
Zm00001d014517	5	51375176	51380657	putative protein kinase superfamily protein [Zea mays]
Zm00001d014518	5	51381400	51381678	uncharacterized protein LOC100276361 [Zea mays]
Zm00001d014519	5	51447411	51449617	--
Zm00001d014520	5	51450353	51451022	hypothetical protein ZEAMMB73_796192 [Zea mays]
Zm00001d014521	5	51451171	51454857	hypothetical protein ZEAMMB73_039935 [Zea mays]
Zm00001d014641	5	57055394	57057761	uncharacterized protein LOC100191241 [Zea mays]
Zm00001d014642	5	57152592	57154619	hypothetical protein ZEAMMB73_768651 [Zea mays]
Zm00001d014643	5	57156810	57158355	hypothetical protein ZEAMMB73_008996 [Zea mays]
Zm00001d014644	5	57159865	57160814	TPA: glucose-6-phosphate isomerase, cytosolic(Phosphoglucose isomerase)(PGI) [Zea mays]
Zm00001d014645	5	57166674	57167497	PREDICTED: uncharacterized protein LOC103640026 [Zea mays]
Zm00001d014646	5	57169061	57174357	DNA helicase homolog, putative [Musa acuminata]
Zm00001d014647	5	57178405	57180938	putative peptidase C48 domain family protein [Zea mays]
Zm00001d014648	5	57181933	57184177	uncharacterized protein LOC100502287 [Zea mays]
Zm00001d014649	5	57190025	57193393	PREDICTED: disease resistance protein RPM1-like [Zea mays]
Zm00001d014650	5	57311562	57315887	PREDICTED: disease resistance protein RPM1-like [Zea mays]
Zm00001d014652	5	57321789	57336205	PREDICTED: disease resistance protein RPM1-like isoform X1 [Zea mays]
Zm00001d014765	5	62282614	62284983	PREDICTED: B-box zinc finger protein 20-like [Zea mays]
Zm00001d014766	5	62355818	62357488	uncharacterized protein LOC100193563 [Zea mays]
Zm00001d014768	5	62488256	62488841	PREDICTED: uncharacterized protein LOC100191611 isoform X1 [Zea mays]
Zm00001d014769	5	62502568	62505907	uncharacterized protein LOC100274508 [Zea mays]
Zm00001d014770	5	62508458	62512284	uncharacterized protein LOC100191281 [Zea mays]
Zm00001d014771	5	62609231	62613757	unknown [Zea mays]
Zm00001d014772	5	62615830	62617900	NADH ubiquinone oxidoreductase B22-like subunit [Zea mays]
Zm00001d014773	5	62639884	62646464	CDPK-related protein kinase [Zea mays]
Zm00001d014788	5	63149894	63153861	hypothetical protein SORBIDRAFT_10g030180 [Sorghum bicolor]
Zm00001d014789	5	63226684	63234483	PREDICTED: uncharacterized protein LOC101760138 isoform X5 [Setaria italica]
Zm00001d014790	5	63344714	63345106	chaperone protein dnaJ 11 [Zea mays]
Zm00001d014791	5	63346406	63347446	PREDICTED: thaumatin-like protein 1b [Zea mays]
Zm00001d014792	5	63348326	63353481	PREDICTED: shepherd-like1 isoform X1 [Zea mays]
Zm00001d014793	5	63456839	63460120	PREDICTED: leucine-rich repeat receptor-like kinase protein THICK TASSEL DWARF1 [Zea mays]
Zm00001d014794	5	63460671	63464068	PREDICTED: physical impedance induced protein2 isoform X1 [Zea mays]
Zm00001d014795	5	63482860	63486476	uncharacterized protein LOC100273140 [Zea mays]
Zm00001d014839	5	64994966	64997353	hypothetical protein ZEAMMB73_460673 [Zea mays]
Zm00001d014840	5	65058244	65059104	basic endochitinase 1 [Zea mays]
Zm00001d014841	5	65087657	65088787	protein kinase precursor [Zea mays]
Zm00001d014842	5	65145138	65146204	PREDICTED: LOW QUALITY PROTEIN: basic endochitinase A [Zea mays]
Zm00001d014843	5	65146662	65147468	putative NAC domain transcription factor superfamily protein [Zea mays]
Zm00001d014844	5	65186102	65197475	starch branching enzyme1 [Zea mays]
Zm00001d014845	5	65242577	65245598	PREDICTED: U-box domain-containing protein 15 [Zea mays]
Zm00001d014846	5	65300208	65300765	PREDICTED: zinc finger protein ZAT2-like [Zea mays]
Zm00001d014861	5	66011375	66012556	PREDICTED: uncharacterized protein LOC103626480 [Zea mays]
Zm00001d014862	5	66015077	66024385	PREDICTED: uncharacterized protein LOC100193029 isoform X1 [Zea mays]
Zm00001d014863	5	66024695	66027984	hypothetical protein [Zea mays]
Zm00001d015033	5	72855538	72858777	PREDICTED: phospholipase D delta-like [Zea mays]
Zm00001d015036	5	72869353	72873307	Os02g0120800 [Oryza sativa Japonica Group]
Zm00001d015037	5	72934800	72939876	unknown [Zea mays]
Zm00001d015038	5	72990396	72991522	uncharacterized protein LOC100217039 [Zea mays]
Zm00001d015039	5	72994631	72997018	TPA: hypothetical protein ZEAMMB73_814100 [Zea mays]
Zm00001d015040	5	73017786	73018938	hypothetical protein ZEAMMB73_063394 [Zea mays]
Zm00001d015041	5	73020806	73021414	PREDICTED: pentatricopeptide repeat-containing protein At1g02060, chloroplastic-like [Zea mays]
Zm00001d015042	5	73029209	73040036	hypothetical protein ZEAMMB73_462423 [Zea mays]
Zm00001d015043	5	73065333	73066484	hypothetical protein ZEAMMB73_117878 [Zea mays]
Zm00001d015044	5	73079433	73084278	PREDICTED: uncharacterized protein LOC103628275 [Zea mays]
Zm00001d015045	5	73083286	73084113	hypothetical protein ZEAMMB73_074626 [Zea mays]
Zm00001d015046	5	73108402	73111625	PREDICTED: microtubule-associated protein futsch-like isoform X1 [Zea mays]
Zm00001d015047	5	73121489	73122334	hypothetical protein ZEAMMB73_779488 [Zea mays]
Zm00001d015050	5	73187930	73191126	PREDICTED: chaperone protein dnaJ 6-like [Zea mays]
Zm00001d015052	5	73193832	73195700	hypothetical protein [Zea mays]
Zm00001d015053	5	73220250	73223078	terpene synthase 2 [Zea mays]
Zm00001d015057	5	73769912	73771307	hypothetical protein ZEAMMB73_120375 [Zea mays]
Zm00001d015058	5	73772339	73775788	uncharacterized protein LOC100194333 [Zea mays]
Zm00001d015059	5	73777038	73779565	uncharacterized protein LOC100383501 [Zea mays]
Zm00001d015060	5	73779553	73787141	PREDICTED: MATE efflux family protein 4, chloroplastic-like isoform X1 [Zea mays]
Zm00001d015061	5	73801250	73804172	unknown [Zea mays]
Zm00001d015062	5	73831030	73840487	hypothetical protein ZEAMMB73_943568 [Zea mays]
Zm00001d015063	5	73845116	73847432	hypothetical protein ZEAMMB73_007991 [Zea mays]
Zm00001d015064	5	73927017	73928549	hypothetical protein ZEAMMB73_132865 [Zea mays]
Zm00001d015065	5	73929573	73937751	PREDICTED: uncharacterized protein LOC103626551 [Zea mays]
Zm00001d015066	5	73961559	73965385	PREDICTED: uncharacterized protein LOC100383347 isoform X1 [Zea mays]
Zm00001d015067	5	73985597	73987398	endoglucanase 4-like [Zea mays]
Zm00001d015208	5	79389803	79395312	PREDICTED: uncharacterized protein LOC100272422 isoform X1 [Zea mays]
Zm00001d015209	5	79498782	79511605	PREDICTED: uncharacterized protein LOC100273924 isoform X1 [Zea mays]
Zm00001d015210	5	79546867	79550125	probable methyltransferase-like protein 15 [Zea mays]
Zm00001d015211	5	79551939	79555712	PREDICTED: hypothetical protein isoform X1 [Zea mays]
Zm00001d015212	5	79554503	79570576	PREDICTED: uncharacterized protein LOC100274706 isoform X1 [Zea mays]
Zm00001d015485	5	93095266	93097731	hypothetical protein [Zea mays]
Zm00001d015486	5	93128095	93131788	hypothetical protein ZEAMMB73_212844 [Zea mays]
Zm00001d015487	5	93131814	93133480	PREDICTED: protein REVEILLE 8-like [Zea mays]
Zm00001d015490	5	93182325	93183174	hypothetical protein [Zea mays]
Zm00001d015491	5	93191094	93191763	hypothetical protein [Zea mays]
Zm00001d015495	5	93673120	93695749	PREDICTED: hypothetical protein isoform X1 [Zea mays]
Zm00001d015496	5	93747095	93751463	hypothetical protein ZEAMMB73_283224 [Zea mays]
Zm00001d015497	5	93775604	93780255	hypothetical protein ZEAMMB73_232694 [Zea mays]
Zm00001d015498	5	93783568	93784557	hypothetical protein ZEAMMB73_223268 [Zea mays]
Zm00001d015499	5	93927355	93960022	PREDICTED: U2 snRNP-associated SURP motif-containing protein-like isoform X1 [Zea mays]
Zm00001d015517	5	95407022	95408341	hypothetical protein ZEAMMB73_033727 [Zea mays]
Zm00001d015518	5	95499574	95499894	PREDICTED: aquaporin TIP4-2-like [Zea mays]
Zm00001d015519	5	95546146	95556835	unknown [Zea mays]
Zm00001d015851	5	126267825	126285618	PREDICTED: hypothetical protein isoform X1 [Zea mays]
Zm00001d015852	5	126372618	126376084	lipoxygenase [Zea mays]
Zm00001d015853	5	126421597	126426765	PREDICTED: leucine-rich repeat receptor protein kinase EXS-like [Zea mays]
Zm00001d015856	5	126813401	126819662	Citrate synthase 4, mitochondrial [Aegilops tauschii]
Zm00001d015857	5	126864198	126867730	unknown [Zea mays]
Zm00001d015860	5	127015024	127015847	hypothetical protein ZEAMMB73_615441 [Zea mays]
Zm00001d015861	5	127019644	127022192	mediator of RNA polymerase II transcription subunit 18 isoform 1 [Zea mays]
Zm00001d015862	5	127077119	127077406	hypothetical protein ZEAMMB73_923012 [Zea mays]
Zm00001d015863	5	127079675	127082755	hypothetical protein ZEAMMB73_113999 [Zea mays]
Zm00001d015865	5	127123911	127125492	hypothetical protein [Zea mays]
Zm00001d015884	5	128733433	128735702	putative lysM-domain receptor-like protein kinase family protein [Zea mays]
Zm00001d016178	5	148731496	148732648	TPA: hypothetical protein ZEAMMB73_658394 [Zea mays]
Zm00001d016179	5	148742473	148743688	PREDICTED: peroxidase 70-like [Zea mays]
Zm00001d016180	5	148846279	148847826	PREDICTED: uncharacterized protein LOC100192847 isoform X1 [Zea mays]
Zm00001d016181	5	148921887	148924910	PREDICTED: uncharacterized protein LOC103627005 [Zea mays]
Zm00001d016182	5	148940279	148942010	hypothetical protein ZEAMMB73_199916 [Zea mays]
Zm00001d016183	5	148944954	148947782	hypothetical protein ZEAMMB73_668761 [Zea mays]
Zm00001d016185	5	148955813	148957970	hypothetical protein ZEAMMB73_093576 [Zea mays]
Zm00001d016197	5	150295060	150299829	unknown [Zea mays]
Zm00001d016198	5	150300976	150305724	aspartate aminotransferase [Zea mays]
Zm00001d016199	5	150352205	150353890	unknown [Zea mays]
Zm00001d016200	5	150355001	150356922	hypothetical protein ZEAMMB73_747842 [Zea mays]
Zm00001d016202	5	150380818	150382317	hypothetical protein ZEAMMB73_146858 [Zea mays]
Zm00001d016203	5	150386027	150389534	hypothetical protein ZEAMMB73_591522 [Zea mays]
Zm00001d016204	5	150391274	150394468	TPA: hypothetical protein ZEAMMB73_845952 [Zea mays]
Zm00001d016206	5	150429683	150431718	mitochondrial phosphate transporter [Zea mays]
Zm00001d016207	5	150432936	150435131	uncharacterized protein LOC103627019 [Zea mays]
Zm00001d016359	5	159105838	159107379	hypothetical protein ZEAMMB73_529767 [Zea mays]
Zm00001d016361	5	159219012	159221123	PREDICTED: putative GATA transcription factor 22 isoform X2 [Zea mays]
Zm00001d016363	5	159324942	159326409	membrane protein 13 [Zea mays]
Zm00001d016364	5	159326170	159328780	uncharacterized protein LOC100191693 precursor [Zea mays]
Zm00001d016365	5	159330634	159338014	dihydrolipoamide S-acetyltransferase [Zea mays]
Zm00001d016525	5	166468100	166468760	TPA: hypothetical protein ZEAMMB73_996940 [Zea mays]
Zm00001d016527	5	166483882	166487011	hypothetical protein ZEAMMB73_867897 [Zea mays]
Zm00001d016528	5	166522893	166527602	RNA-binding protein-like protein [Zea mays]
Zm00001d016529	5	166528205	166529715	hypothetical protein ZEAMMB73_792276 [Zea mays]
Zm00001d016530	5	166555478	166563550	non-imprinted in Prader-Willi/Angelman syndrome region protein 1 [Zea mays]
Zm00001d016531	5	166564834	166567991	hypothetical protein ZEAMMB73_252708 [Zea mays]
Zm00001d016532	5	166583492	166584211	hypothetical protein ZEAMMB73_003451 [Zea mays]
Zm00001d016533	5	166584680	166589089	hypothetical protein ZEAMMB73_121056 [Zea mays]
Zm00001d016535	5	166641036	166650228	DNA binding protein [Zea mays]
Zm00001d016536	5	166654400	166654840	PREDICTED: uncharacterized protein LOC103627178 [Zea mays]
Zm00001d016537	5	166664723	166665871	TPA: hypothetical protein ZEAMMB73_660128 [Zea mays]
Zm00001d016538	5	166668379	166669964	PREDICTED: uncharacterized protein LOC103649177 [Zea mays]
Zm00001d016539	5	166681960	166687816	hypothetical protein SORBIDRAFT_01g050336 [Sorghum bicolor]
Zm00001d016540	5	166688943	166690816	putative TCP-1/cpn60 chaperonin family protein, partial [Zea mays]
Zm00001d016541	5	166692776	166694540	TPA: putative peptidase C48 domain family protein [Zea mays]
Zm00001d016542	5	166721023	166723781	LOC100282665 [Zea mays]
Zm00001d016543	5	166724759	166731051	hypothetical protein ZEAMMB73_750235 [Zea mays]
Zm00001d016544	5	166731622	166735965	PREDICTED: uncharacterized protein LOC100276980 isoform X1 [Zea mays]
Zm00001d016545	5	166781254	166787718	PREDICTED: glucan endo-1,3-beta-glucosidase-like protein 3 [Zea mays]
Zm00001d016586	5	168555943	168561196	PREDICTED: uncharacterized protein At2g33490-like [Zea mays]
Zm00001d016587	5	168561234	168565262	PREDICTED: uncharacterized protein LOC100381605 isoform X1 [Zea mays]
Zm00001d016588	5	168633141	168636493	glycerophosphodiester phosphodiesterase isoform 1 [Zea mays]
Zm00001d016589	5	168671651	168672225	unknown [Zea mays]
Zm00001d016590	5	168752444	168755159	hypothetical protein ZEAMMB73_472818 [Zea mays]
Zm00001d016591	5	168785066	168791374	PREDICTED: serine/threonine-protein kinase PBS1 [Zea mays]
Zm00001d016604	5	169748008	169751725	PREDICTED: uncharacterized abhydrolase domain-containing protein DDB_G0269086-like [Zea mays]
Zm00001d016605	5	169762538	169763120	PREDICTED: actin-7-like [Zea mays]
Zm00001d016606	5	169941760	169949748	PREDICTED: hypothetical protein isoform X1 [Zea mays]
Zm00001d016607	5	169951693	169955734	PREDICTED: uncharacterized protein LOC103627205 isoform X1 [Zea mays]
Zm00001d016660	5	171710734	171711252	PREDICTED: peptidyl-prolyl cis-trans isomerase [Zea mays]
Zm00001d016661	5	171745370	171745888	PREDICTED: peptidyl-prolyl cis-trans isomerase [Zea mays]
Zm00001d016662	5	171759650	171775572	hypothetical protein ZEAMMB73_862609 [Zea mays]
Zm00001d016664	5	171903271	171908275	PREDICTED: uncharacterized protein LOC100383653 isoform X1 [Zea mays]
Zm00001d016665	5	171909245	171912930	hypothetical protein ZEAMMB73_527455 [Zea mays]
Zm00001d016666	5	171913028	171914209	PREDICTED: uncharacterized protein LOC100276565 isoform X1 [Zea mays]
Zm00001d016669	5	172001367	172002773	PREDICTED: uncharacterized protein DDB_G0271670-like [Zea mays]
Zm00001d016671	5	172048028	172048681	PREDICTED: uncharacterized protein LOC103627226 [Zea mays]
Zm00001d016837	5	177876404	177879393	uncharacterized protein LOC100192737 [Zea mays]
Zm00001d016838	5	177880117	177886035	unknown [Zea mays]
Zm00001d016839	5	178069833	178070708	PREDICTED: DNA repair protein XRCC3 homolog [Zea mays]
Zm00001d016840	5	178096482	178097375	PREDICTED: E3 ubiquitin-protein ligase EL5-like [Zea mays]
Zm00001d016841	5	178195938	178198322	hypothetical protein [Zea mays]
Zm00001d016842	5	178210000	178212184	hypothetical protein ZEAMMB73_415743 [Zea mays]
Zm00001d016844	5	178232995	178234870	PREDICTED: zeaxanthin epoxidase, chloroplastic-like isoform X3 [Zea mays]
Zm00001d016845	5	178236950	178238261	PREDICTED: uncharacterized protein LOC100383795 isoform X1 [Zea mays]
Zm00001d016846	5	178239867	178249905	PREDICTED: probable serine/threonine-protein kinase At1g54610 [Zea mays]
Zm00001d016847	5	178250069	178252558	hypothetical protein SORBIDRAFT_02g010740 [Sorghum bicolor]
Zm00001d016848	5	178257482	178258778	putative AP2/EREBP transcription factor superfamily protein, partial [Zea mays]
Zm00001d016849	5	178261464	178266129	PREDICTED: uncharacterized protein LOC103627306 [Zea mays]
Zm00001d016850	5	178308318	178313353	molybdopterin synthase sulfur carrier subunit [Zea mays]
Zm00001d016851	5	178309072	178312433	hypothetical protein [Zea mays]
Zm00001d016853	5	178381711	178383803	hypothetical protein ZEAMMB73_117996 [Zea mays]
Zm00001d016854	5	178387672	178394346	PREDICTED: uncharacterized protein LOC100191436 isoform X1 [Zea mays]
Zm00001d016855	5	178397600	178406327	PREDICTED: LOC542114 isoform X1 [Zea mays]
Zm00001d016856	5	178414694	178421024	PREDICTED: uncharacterized protein LOC103627307 isoform X1 [Zea mays]
Zm00001d016939	5	180575163	180575399	hypothetical protein ZEAMMB73_891419 [Zea mays]
Zm00001d016940	5	180591548	180591832	PREDICTED: uncharacterized protein LOC103643058 [Zea mays]
Zm00001d016941	5	180622617	180626353	PREDICTED: protein binding protein isoform X1 [Zea mays]
Zm00001d016942	5	180644525	180646456	hypothetical protein ZEAMMB73_031248 [Zea mays]
Zm00001d016943	5	180770623	180771646	oxygen evolving enhancer protein 3 [Zea mays]
Zm00001d016946	5	180907232	180907597	uncharacterized protein LOC100276676 [Zea mays]
Zm00001d016947	5	180911410	180911748	hypothetical protein ZEAMMB73_312479 [Zea mays]
Zm00001d016948	5	180917051	180917386	hypothetical protein ZEAMMB73_790011 [Zea mays]
Zm00001d016949	5	180935612	180939540	unknown [Zea mays]
Zm00001d016950	5	180967088	180968694	hypothetical protein SORBIDRAFT_04g023990 [Sorghum bicolor]
Zm00001d016966	5	181529487	181531410	TPA: hypothetical protein ZEAMMB73_608095 [Zea mays]
Zm00001d016967	5	181532345	181537495	hypothetical protein SORBIDRAFT_06g001660 [Sorghum bicolor]
Zm00001d016968	5	181542371	181545875	hypothetical protein ZEAMMB73_952002 [Zea mays]
Zm00001d016969	5	181546860	181560813	PREDICTED: uncharacterized protein LOC103629278 [Zea mays]
Zm00001d016971	5	181560852	181561483	PREDICTED: uncharacterized protein LOC100193101 isoform X1 [Zea mays]
Zm00001d016972	5	181704737	181709829	PREDICTED: hypothetical protein isoform X1 [Zea mays]
Zm00001d016973	5	181711057	181711767	F-box protein GID2 [Zea mays]
Zm00001d016974	5	181716212	181719634	PREDICTED: protein FLX-like 3 isoform X1 [Zea mays]
Zm00001d016975	5	181783231	181784636	hypothetical protein ZEAMMB73_951774 [Zea mays]
Zm00001d016976	5	181787823	181789176	unknown [Zea mays]
Zm00001d016977	5	181789281	181792885	PREDICTED: LOC100284593 isoform X1 [Zea mays]
Zm00001d016979	5	181869280	181870764	PREDICTED: prohibitin3 isoform X2 [Zea mays]
Zm00001d016980	5	181873389	181879865	uncharacterized protein LOC100383781 [Zea mays]
Zm00001d016982	5	181884079	181887305	peptide transporter PTR2 [Zea mays]
Zm00001d017043	5	183518512	183521743	hypothetical protein [Zea mays]
Zm00001d017045	5	183593377	183595334	hypothetical protein [Zea mays]
Zm00001d017046	5	183596128	183610956	uncharacterized protein LOC100382616 [Zea mays]
Zm00001d017047	5	183747380	183749370	unknown [Zea mays]
Zm00001d017049	5	183887201	183891230	uncharacterized protein LOC100216595 [Zea mays]
Zm00001d017050	5	183927350	183936102	putative protein kinase superfamily protein [Zea mays]
Zm00001d017053	5	184023489	184029448	unknown [Zea mays]
Zm00001d017054	5	184074018	184085014	PREDICTED: replication protein A 70 kDa DNA-binding subunit B-like isoform X2 [Zea mays]
Zm00001d017057	5	184099228	184103571	PREDICTED: uncharacterized protein LOC100276611 [Zea mays]
Zm00001d017058	5	184105465	184107978	PREDICTED: protein RIC1 homolog isoform X3 [Zea mays]
Zm00001d017059	5	184135367	184135916	unknown [Zea mays]
Zm00001d017060	5	184141117	184144175	hypoxia induced protein conserved region containing protein [Zea mays]
Zm00001d017134	5	186525660	186529038	ZCN16 protein [Zea mays]
Zm00001d017135	5	186621179	186622492	PREDICTED: serine/threonine-protein kinase OXI1-like [Zea mays]
Zm00001d017136	5	186649141	186649984	TPA: putative peptidyl-prolyl cis-trans isomerase family protein [Zea mays]
Zm00001d017137	5	186650137	186653888	hypothetical protein [Zea mays]
Zm00001d017138	5	186660341	186666947	PREDICTED: transcription factor bHLH128-like [Zea mays]
Zm00001d017139	5	186706299	186712746	unknown [Zea mays]
Zm00001d017140	5	186716063	186717698	hypothetical protein precursor [Zea mays]
Zm00001d017141	5	186720984	186723755	uncharacterized protein LOC100275111 [Zea mays]
Zm00001d017142	5	186724489	186725606	PREDICTED: uncharacterized protein LOC103652864 [Zea mays]
Zm00001d017143	5	186764224	186765757	PREDICTED: uncharacterized protein LOC103628015, partial [Zea mays]
Zm00001d017144	5	186770039	186775804	nucleotide-sugar transporter/ sugar porter [Zea mays]
Zm00001d017145	5	186842727	186847322	unknown [Zea mays]
Zm00001d017146	5	186848205	186851779	uncharacterized protein LOC100275076 [Zea mays]
Zm00001d017274	5	191418711	191422345	unknown [Zea mays]
Zm00001d017275	5	191467430	191471500	phenylalanine ammonia-lyase [Zea mays]
Zm00001d017276	5	191474696	191476810	PREDICTED: phenylalanine ammonia-lyase [Zea mays]
Zm00001d017279	5	191539072	191541219	phenylalanine ammonia-lyase [Zea mays]
Zm00001d017280	5	191573773	191578115	uncharacterized protein LOC100381700 [Zea mays]
Zm00001d017281	5	191609023	191611888	PREDICTED: putative cyclic nucleotide-gated ion channel 15 isoform X1 [Zea mays]
Zm00001d017282	5	191618363	191622011	PREDICTED: hypothetical protein isoform X1 [Zea mays]
Zm00001d017284	5	191690481	191693464	auxin response factor 8 [Zea mays]
Zm00001d017285	5	191699398	191700455	PREDICTED: uncharacterized protein LOC100276500 isoform X1 [Zea mays]
Zm00001d017286	5	191705805	191706854	uncharacterized protein LOC100275058 [Zea mays]
Zm00001d017548	5	199282391	199283780	PREDICTED: uncharacterized protein LOC103650541 isoform X1 [Zea mays]
Zm00001d017550	5	199319400	199324341	PREDICTED: protein S-acyltransferase 10-like [Zea mays]
Zm00001d017551	5	199349177	199350492	PREDICTED: uncharacterized protein LOC101776793 [Setaria italica]
Zm00001d017552	5	199379065	199389472	hypothetical protein ZEAMMB73_415153 [Zea mays]
Zm00001d017553	5	199392112	199396013	PREDICTED: uncharacterized protein LOC103627530 [Zea mays]
Zm00001d017555	5	199470076	199472102	HMG-like nucleosome/chromatin assembly factor D isoform 1 [Zea mays]
Zm00001d017557	5	199518262	199519560	amino acid transport protein [Zea mays]
Zm00001d017558	5	199523068	199524126	unknown [Zea mays]
Zm00001d017559	5	199535385	199538423	putative HLH DNA-binding domain superfamily protein [Zea mays]
Zm00001d017560	5	199613954	199621606	unknown [Zea mays]
Zm00001d017561	5	199651668	199654468	PREDICTED: uncharacterized protein LOC103652744 [Zea mays]
Zm00001d017562	5	199655265	199657722	uncharacterized protein LOC100384250 precursor [Zea mays]
Zm00001d017563	5	199683772	199686910	PREDICTED: myb-like DNA-binding domain, SHAQKYF class family protein isoform X2 [Zea mays]
Zm00001d017564	5	199688648	199695375	hypothetical protein ZEAMMB73_044682 [Zea mays]
Zm00001d017566	5	199762000	199766413	N6-adenosine-methyltransferase MT-A70-like protein [Zea mays]
Zm00001d017904	5	209855128	209856637	hypothetical protein ZEAMMB73_020663 [Zea mays]
Zm00001d017905	5	209876443	209879538	PREDICTED: hypothetical protein isoform X1 [Zea mays]
Zm00001d017906	5	209944102	209948357	PREDICTED: uncharacterized protein At1g04910-like [Zea mays]
Zm00001d017907	5	209973548	209974192	unknown [Zea mays]
Zm00001d017908	5	209974275	209978114	PREDICTED: uncharacterized protein LOC100279738 isoform X1 [Zea mays]
Zm00001d017911	5	210005007	210005537	putative bZIP transcription factor superfamily protein [Zea mays]
Zm00001d017912	5	210036826	210039426	PREDICTED: hypothetical protein isoform X1 [Zea mays]
Zm00001d017913	5	210045106	210049644	uncharacterized LOC100280233 precursor [Zea mays]
Zm00001d017914	5	210052135	210055768	unknown [Zea mays]
Zm00001d017915	5	210055877	210059325	uncharacterized protein LOC100193550 [Zea mays]
Zm00001d017916	5	210061664	210062956	uncharacterized protein LOC103636204 [Zea mays]
Zm00001d017917	5	210082131	210083371	hypothetical protein SORBIDRAFT_04g029140 [Sorghum bicolor]
Zm00001d017918	5	210086827	210090321	uncharacterized protein LOC100216912 [Zea mays]
Zm00001d017919	5	210091834	210093211	hypothetical protein F775_11955 [Aegilops tauschii]
Zm00001d017920	5	210110059	210112307	unknown [Zea mays]
Zm00001d017923	5	210118083	210118478	hypothetical protein SORBIDRAFT_04g029060 [Sorghum bicolor]
Zm00001d017925	5	210190144	210195309	hypothetical protein ZEAMMB73_874312 [Zea mays]
Zm00001d017926	5	210202931	210207440	hypothetical protein precursor [Zea mays]
Zm00001d017927	5	210209890	210212065	uncharacterized protein LOC100276488 [Zea mays]
Zm00001d017928	5	210212564	210215163	PREDICTED: aluminum-activated malate transporter 9-like [Zea mays]
Zm00001d018378	5	219577710	219578674	unknown [Zea mays]
Zm00001d018380	5	219584158	219587472	PREDICTED: uncharacterized protein LOC100274010 isoform X1 [Zea mays]
Zm00001d018382	5	219599116	219617445	PREDICTED: phosphoinositide 3-kinase regulatory subunit 4-like isoform X1 [Zea mays]
Zm00001d018383	5	219689034	219689884	60S ribosomal protein L39 [Glycine soja]
Zm00001d018384	5	219713468	219718521	PREDICTED: uncharacterized protein LOC100216891 isoform X1 [Zea mays]
Zm00001d018386	5	219773951	219778845	unknown [Zea mays]
Zm00001d018388	5	219784860	219785621	PREDICTED: calphotin-like [Zea mays]
Zm00001d018389	5	219814555	219816540	transmembrane 9 family protein member 2 [Zea mays]
Zm00001d018390	5	219924290	219925789	PREDICTED: uncharacterized protein LOC103627863 [Zea mays]
Zm00001d018391	5	219928336	219932462	LOC100273142 [Zea mays]
Zm00001d018392	5	219939330	219947234	hypothetical protein ZEAMMB73_056087 [Zea mays]
Zm00001d018393	5	219949314	219949802	putative RING zinc finger domain superfamily protein [Zea mays]
Zm00001d018394	5	219962014	219970575	PREDICTED: uncharacterized protein LOC100191216 isoform X1 [Zea mays]
Zm00001d018395	5	219968322	219970038	hypothetical protein ZEAMMB73_558989 [Zea mays]
Zm00001d018396	5	219971893	219972195	hypothetical protein ZEAMMB73_761056 [Zea mays]
Zm00001d035036	6	2733866	2734904	unknown [Zea mays]
Zm00001d035037	6	2749867	2752420	fructokinase-2 [Zea mays]
Zm00001d035038	6	2749869	2752983	fructokinase-2 [Zea mays]
Zm00001d035039	6	2915191	2918505	uncharacterized protein LOC100275738 [Zea mays]
Zm00001d035040	6	2922110	2930058	PREDICTED: U-box domain-containing protein 4 [Zea mays]
Zm00001d035041	6	2930352	2945593	PREDICTED: uncharacterized protein LOC100381486 isoform X1 [Zea mays]
Zm00001d035042	6	2946322	2946960	PREDICTED: uncharacterized protein LOC103630835 [Zea mays]
Zm00001d035044	6	3023414	3028818	hypothetical protein [Zea mays]
Zm00001d035045	6	3046988	3047555	PREDICTED: protochlorophyllide-dependent translocon component 52, chloroplastic-like [Zea mays]
Zm00001d035046	6	3073940	3078802	PREDICTED: non-lysosomal glucosylceramidase-like [Zea mays]
Zm00001d035047	6	3079206	3085065	uncharacterized protein LOC100383283 [Zea mays]
Zm00001d035048	6	3086730	3108794	PREDICTED: pentatricopeptide repeat-containing protein At1g71490-like [Zea mays]
Zm00001d035049	6	3099877	3101179	putative peptidase C48 domain family protein [Zea mays]
Zm00001d035115	6	5904499	5909575	MATE1 [Zea mays]
Zm00001d035118	6	6117841	6119034	PREDICTED: uncharacterized protein LOC103628983 [Zea mays]
Zm00001d035119	6	6131054	6133096	PREDICTED: uncharacterized protein LOC103628982 [Zea mays]
Zm00001d035688	6	41121034	41122205	PREDICTED: vesicle-associated protein 1-2-like [Zea mays]
Zm00001d035689	6	41139965	41141457	LOC100283433 precursor [Zea mays]
Zm00001d035693	6	41341177	41342608	REX1 DNA Repair family protein [Zea mays]
Zm00001d035694	6	41469544	41470458	PREDICTED: uncharacterized protein LOC103629261 [Zea mays]
Zm00001d035695	6	41471658	41476812	PREDICTED: probable serine/threonine-protein kinase WNK2 isoform X2 [Zea mays]
Zm00001d035696	6	41488410	41492614	lysine ketoglutarate reductase trans-splicing 1 [Zea mays]
Zm00001d035759	6	46086182	46086394	hypothetical protein [Zea mays]
Zm00001d035760	6	46129120	46129656	prolamin PPROL 17 precursor [Zea mays]
Zm00001d035761	6	46130267	46133225	putative peptidyl-prolyl cis-trans isomerase family protein [Zea mays]
Zm00001d035762	6	46161567	46166532	LOC100284928 [Zea mays]
Zm00001d035883	6	58368443	58369358	hypothetical protein ZEAMMB73_287145 [Zea mays]
Zm00001d035885	6	58380735	58381531	hypothetical protein ZEAMMB73_763976 [Zea mays]
Zm00001d035886	6	58446854	58447859	hypothetical protein ZEAMMB73_573591 [Zea mays]
Zm00001d035887	6	58469238	58480578	PREDICTED: rho GTPase-activating protein REN1-like isoform X4 [Zea mays]
Zm00001d035888	6	58486716	58487117	PREDICTED: pEARLI1-like lipid transfer protein 2 [Zea mays]
Zm00001d035889	6	58509568	58519484	PREDICTED: uncharacterized protein LOC100383190 isoform X1 [Zea mays]
Zm00001d035894	6	58703088	58703774	PREDICTED: uncharacterized protein LOC103631074 [Zea mays]
Zm00001d035895	6	58704357	58704794	unknown [Zea mays]
Zm00001d036304	6	83476337	83478479	hypothetical protein ZEAMMB73_201571 [Zea mays]
Zm00001d036305	6	83674293	83683920	PREDICTED: AP-1 complex subunit gamma-2 [Zea mays]
Zm00001d036306	6	83685783	83686856	putative RING zinc finger domain superfamily protein [Zea mays]
Zm00001d036307	6	83725262	83735547	RNA polymerase beta&apos; subunit (chloroplast) (chloroplast) [Zea mays subsp. mays]
Zm00001d036308	6	83756287	83756986	uncharacterized protein LOC100502416 [Zea mays]
Zm00001d036310	6	83873145	83873981	PREDICTED: uncharacterized protein LOC103633178 isoform X1 [Zea mays]
Zm00001d036311	6	83874593	83888519	PREDICTED: LOW QUALITY PROTEIN: uncharacterized protein LOC103639788 [Zea mays]
Zm00001d036330	6	84588786	84589526	hypothetical protein ZEAMMB73_318375 [Zea mays]
Zm00001d036331	6	84657683	84665068	PREDICTED: splicing factor 3B subunit 2-like [Zea mays]
Zm00001d036334	6	84736095	84742496	protease 2 [Zea mays]
Zm00001d036337	6	84750176	84756971	hypothetical protein ZEAMMB73_168155 [Zea mays]
Zm00001d036338	6	84763765	84765776	uncharacterized protein LOC100279352 [Zea mays]
Zm00001d036339	6	84773604	84774833	PREDICTED: isopentenyl transferase isoform X1 [Zea mays]
Zm00001d036340	6	84776706	84778799	PREDICTED: photosystem II stability/assembly factor HCF136, chloroplastic [Zea mays]
Zm00001d036341	6	84964785	84966134	hypothetical protein ZEAMMB73_590876 [Zea mays]
Zm00001d036342	6	85008997	85010625	PREDICTED: vesicle-associated protein 3-1-like [Zea mays]
Zm00001d036343	6	85011739	85018649	PREDICTED: uncharacterized protein LOC100384849 isoform X1 [Zea mays]
Zm00001d036345	6	85061295	85065182	phytoene synthase, chloroplastic [Zea mays]
Zm00001d036346	6	85065660	85075694	PREDICTED: uncharacterized protein LOC100193407 isoform X1 [Zea mays]
Zm00001d036348	6	85083609	85084175	PREDICTED: RING-H2 finger protein ATL44-like [Zea mays]
Zm00001d036350	6	85119079	85120467	hypothetical protein ZEAMMB73_677813 [Zea mays]
Zm00001d036351	6	85213378	85230505	putative glycosyl transferase family protein [Zea mays]
Zm00001d036373	6	86169779	86171818	unknown [Zea mays]
Zm00001d036374	6	86172209	86172943	hypothetical protein ZEAMMB73_635065 [Zea mays]
Zm00001d036375	6	86172961	86173533	hypothetical protein ZEAMMB73_635065 [Zea mays]
Zm00001d036376	6	86251976	86254015	unknown [Zea mays]
Zm00001d036378	6	86255157	86255728	hypothetical protein ZEAMMB73_635065 [Zea mays]
Zm00001d036379	6	86269951	86270280	PREDICTED: uncharacterized protein LOC101752609 [Setaria italica]
Zm00001d036382	6	86301797	86303702	uncharacterized protein LOC100276548 [Zea mays]
Zm00001d036384	6	86339692	86340326	PREDICTED: uncharacterized protein LOC103630884 [Zea mays]
Zm00001d036386	6	86342993	86346003	uncharacterized protein LOC100272942 [Zea mays]
Zm00001d036387	6	86348564	86354695	hypothetical protein [Zea mays]
Zm00001d036388	6	86354659	86356906	PREDICTED: uncharacterized protein LOC100278560 isoform X1 [Zea mays]
Zm00001d036389	6	86377781	86378389	hypothetical protein ZEAMMB73_918995 [Zea mays]
Zm00001d036422	6	87792051	87796989	PREDICTED: midasin-like [Zea mays]
Zm00001d036423	6	87796940	87800583	PREDICTED: probable methyltransferase PMT24 [Zea mays]
Zm00001d036425	6	87897599	87902270	silky1 [Zea mays]
Zm00001d036426	6	87953855	87955348	PREDICTED: protein SHI RELATED SEQUENCE 1-like [Zea mays]
Zm00001d036427	6	87983587	87986324	TPA: hypothetical protein ZEAMMB73_866831 [Zea mays]
Zm00001d036626	6	95462355	95463470	PREDICTED: tubulin beta-7 chain-like [Zea mays]
Zm00001d036628	6	95592329	95594036	hypothetical protein ZEAMMB73_671673 [Zea mays]
Zm00001d036629	6	95622534	95642405	PREDICTED: uncharacterized protein LOC100278145 isoform X2 [Zea mays]
Zm00001d036630	6	95643471	95646716	filamentation temperature-sensitive H 2B [Zea mays]
Zm00001d036631	6	95649670	95655779	phosphatidylinositol synthase 2 [Zea mays]
Zm00001d036632	6	95752345	95758209	PREDICTED: DNA binding protein isoform X1 [Zea mays]
Zm00001d036633	6	95829371	95831490	hypothetical protein SORBIDRAFT_01g007940 [Sorghum bicolor]
Zm00001d036634	6	95843071	95843677	putative H/ACA ribonucleoprotein complex subunit family protein [Zea mays]
Zm00001d036635	6	95844090	95865714	PREDICTED: molybdenum cofactor sulfurase-like [Setaria italica]
Zm00001d036636	6	95850012	95851358	hypothetical protein ZEAMMB73_541329 [Zea mays]
Zm00001d036637	6	95864690	95867176	uncharacterized protein LOC100191773 [Zea mays]
Zm00001d036638	6	95883200	95891164	PREDICTED: myb-like DNA-binding domain, SHAQKYF class family protein isoform X1 [Zea mays]
Zm00001d036639	6	95967732	95968031	PREDICTED: stress response protein NST1-like [Setaria italica]
Zm00001d036640	6	95977249	95980428	putative protein kinase superfamily protein [Zea mays]
Zm00001d036641	6	95981467	95983819	speckle-type POZ protein [Zea mays]
Zm00001d036642	6	95986850	95990149	LOC100285866 [Zea mays]
Zm00001d036643	6	95997155	95998900	uncharacterized protein LOC100273723 [Zea mays]
Zm00001d036733	6	99369371	99369973	putative DNA ligase family protein [Zea mays]
Zm00001d036734	6	99375810	99377373	hypothetical protein ZEAMMB73_099984 [Zea mays]
Zm00001d036735	6	99390342	99393694	unknown [Zea mays]
Zm00001d036736	6	99406292	99413471	putative bZIP transcription factor superfamily protein [Zea mays]
Zm00001d036737	6	99415959	99416279	PREDICTED: uncharacterized protein LOC100277371 [Zea mays]
Zm00001d036738	6	99510698	99514397	uncharacterized LOC100193465 [Zea mays]
Zm00001d036739	6	99515967	99519158	PREDICTED: uncharacterized protein LOC103629704 isoform X1 [Zea mays]
Zm00001d036740	6	99520465	99521070	PREDICTED: uncharacterized protein LOC100273200 [Zea mays]
Zm00001d036741	6	99521660	99541151	PREDICTED: uncharacterized protein LOC100384866 isoform X1 [Zea mays]
Zm00001d036807	6	101495580	101501691	PREDICTED: transcription factor bHLH48-like isoform X1 [Zea mays]
Zm00001d036812	6	101681449	101689673	uncharacterized protein LOC100272543 [Zea mays]
Zm00001d036813	6	101754267	101755065	PREDICTED: chaperone protein ClpD2, chloroplastic-like [Zea mays]
Zm00001d036814	6	101756902	101758786	putative ribosomal protein S4 (RPS4A) family protein, partial [Zea mays]
Zm00001d036815	6	101854366	101855598	PREDICTED: exopolygalacturonase-like [Zea mays]
Zm00001d036816	6	101867735	101868967	exopolygalacturonase precursor [Zea mays]
Zm00001d037050	6	110481817	110494448	PREDICTED: uncharacterized protein LOC100278907 isoform X1 [Zea mays]
Zm00001d037051	6	110497827	110502466	unknown [Zea mays]
Zm00001d037052	6	110619969	110628366	putative ubiquitin-conjugating enzyme family [Zea mays]
Zm00001d037053	6	110649711	110654061	PREDICTED: protein YLS9-like [Zea mays]
Zm00001d037054	6	110670329	110671228	PREDICTED: probable WRKY transcription factor 27 [Zea mays]
Zm00001d037055	6	110698615	110710729	uncharacterized protein LOC100383161 [Zea mays]
Zm00001d037056	6	110796590	110798766	unknown [Zea mays]
Zm00001d037630	6	132423018	132424529	PREDICTED: UDP-glycosyltransferase 73C3-like [Zea mays]
Zm00001d037631	6	132458321	132458674	uncharacterized protein LOC100277700 [Zea mays]
Zm00001d037632	6	132468546	132468905	hypothetical protein [Zea mays]
Zm00001d037633	6	132470913	132487481	PREDICTED: 18.6 kDa class III heat shock protein-like [Zea mays]
Zm00001d037634	6	132501391	132503361	TPA: hypothetical protein ZEAMMB73_517322 [Zea mays]
Zm00001d037635	6	132526481	132528995	putative wall-associated receptor protein kinase family protein [Zea mays]
Zm00001d037636	6	132563362	132570425	cellulose synthase2 [Zea mays]
Zm00001d037637	6	132583694	132585993	lactoylglutathione lyase [Zea mays]
Zm00001d037640	6	132630007	132633967	LOC100170234 [Zea mays]
Zm00001d037641	6	132665268	132668791	hypothetical protein ZEAMMB73_618034 [Zea mays]
Zm00001d037642	6	132670023	132671000	PREDICTED: probable polyamine oxidase 2 [Zea mays]
Zm00001d037643	6	132724336	132727573	phospholipase D family protein [Zea mays]
Zm00001d037644	6	132737331	132738086	hypothetical protein [Zea mays]
Zm00001d037645	6	132762227	132764738	PREDICTED: CDPK-related kinase 3-like [Zea mays]
Zm00001d037646	6	132765505	132767136	PREDICTED: 65-kDa microtubule-associated protein 8 isoform X2 [Zea mays]
Zm00001d037651	6	133037545	133043210	putative subtilase family protein precursor [Zea mays]
Zm00001d037652	6	133048475	133050067	TPA: low phytic acid1 [Zea mays]
Zm00001d037653	6	133069804	133070751	PREDICTED: xylanase inhibitor protein 1-like [Zea mays]
Zm00001d037655	6	133125536	133126336	hypothetical protein ZEAMMB73_211749 [Zea mays]
Zm00001d037656	6	133140745	133141716	xylanase inhibitor protein 1 [Zea mays]
Zm00001d037658	6	133192852	133194981	PREDICTED: uncharacterized protein LOC103630091 [Zea mays]
Zm00001d037659	6	133275793	133278869	PREDICTED: phosphoenolpyruvate/phosphate translocator 3, chloroplastic-like [Zea mays]
Zm00001d037660	6	133292872	133296466	hypothetical protein ZEAMMB73_150303 [Zea mays]
Zm00001d037661	6	133296885	133300907	hypothetical protein ZEAMMB73_150303 [Zea mays]
Zm00001d037737	6	135893605	135901920	homologue of Arabidopsis gene AGAMOUS [Zea mays]
Zm00001d037738	6	135959877	135960266	LOC100283017 precursor [Zea mays]
Zm00001d037739	6	135960837	135961885	hypothetical protein SORBIDRAFT_02g039660 [Sorghum bicolor]
Zm00001d037740	6	136006671	136008346	PREDICTED: uncharacterized protein LOC103642990 [Zea mays]
Zm00001d037741	6	136056781	136057983	uncharacterized protein LOC100280332 [Zea mays]
Zm00001d037742	6	136088835	136091302	uncharacterized protein LOC100280332 [Zea mays]
Zm00001d037743	6	136122781	136123527	hypothetical protein ZEAMMB73_402093 [Zea mays]
Zm00001d037744	6	136156205	136171146	hypothetical protein [Zea mays]
Zm00001d037745	6	136194441	136198848	PREDICTED: cytochrome P450 90D2-like [Zea mays]
Zm00001d037766	6	136762146	136765188	uncharacterized protein LOC100272647 [Zea mays]
Zm00001d037767	6	136767926	136769232	hypothetical protein ZEAMMB73_736898 [Zea mays]
Zm00001d037768	6	136796927	136798665	PREDICTED: threonine synthase, chloroplastic-like [Zea mays]
Zm00001d037769	6	136802596	136803895	unknown [Zea mays]
Zm00001d037770	6	136860907	136863580	uncharacterized protein LOC100502295 [Zea mays]
Zm00001d037771	6	136915169	136922617	uncharacterized protein LOC100274340 [Zea mays]
Zm00001d037772	6	136997576	137027536	PREDICTED: uncharacterized protein LOC100381974 isoform X1 [Zea mays]
Zm00001d037781	6	137503065	137509357	minichromosome maintenance protein [Zea mays]
Zm00001d037782	6	137540925	137542583	putative protein kinase superfamily protein [Zea mays]
Zm00001d037783	6	137664274	137666727	putative receptor protein kinase ZmPK1 precursor [Zea mays]
Zm00001d037784	6	137680490	137684176	uncharacterized protein LOC100191391 [Zea mays]
Zm00001d037785	6	137686672	137693217	PREDICTED: uncharacterized protein LOC103641598 [Zea mays]
Zm00001d037786	6	137825036	137834294	PREDICTED: uncharacterized protein LOC100381753 isoform X1 [Zea mays]
Zm00001d037787	6	137836005	137838611	uncharacterized protein LOC100278172 [Zea mays]
Zm00001d037789	6	137843373	137845233	PREDICTED: lysine histidine transporter 2-like [Zea mays]
Zm00001d037790	6	137856386	137865363	putative seven in absentia domain family protein [Zea mays]
Zm00001d037792	6	137882045	137884132	unknown [Zea mays]
Zm00001d037889	6	141172871	141173308	PREDICTED: uncharacterized protein LOC103630204 [Zea mays]
Zm00001d037890	6	141204831	141207107	uncharacterized protein LOC100191963 precursor [Zea mays]
Zm00001d037891	6	141258083	141260086	PREDICTED: pentatricopeptide repeat-containing protein At1g20230 [Zea mays]
Zm00001d037892	6	141260676	141261314	PREDICTED: uncharacterized protein LOC103631481 [Zea mays]
Zm00001d037893	6	141279637	141281275	uncharacterized protein LOC100381762 [Zea mays]
Zm00001d037894	6	141324495	141325549	RAB17 protein [Zea mays]
Zm00001d037897	6	141442249	141445624	unknown [Zea mays]
Zm00001d037898	6	141447130	141450540	LOC100272541 [Zea mays]
Zm00001d037899	6	141471442	141476949	uncharacterized protein LOC100277027 [Zea mays]
Zm00001d037900	6	141485419	141489103	uncharacterized protein LOC100192918 precursor [Zea mays]
Zm00001d037901	6	141534061	141535449	PREDICTED: scarecrow-like protein 3 [Zea mays]
Zm00001d037902	6	141549583	141552880	uncharacterized protein LOC100382855 [Zea mays]
Zm00001d037903	6	141555451	141555881	hypothetical protein [Zea mays]
Zm00001d037904	6	141633981	141635440	hypothetical protein ZEAMMB73_940458 [Zea mays]
Zm00001d037905	6	141652564	141655295	unknown [Zea mays]
Zm00001d037906	6	141657292	141658942	unknown [Zea mays]
Zm00001d037909	6	141669423	141669944	PREDICTED: uncharacterized protein LOC103630209 [Zea mays]
Zm00001d037910	6	141722436	141724537	PREDICTED: ATP-dependent 6-phosphofructokinase 6-like [Zea mays]
Zm00001d037911	6	141752465	141755756	unknown [Zea mays]
Zm00001d037913	6	141838333	141839400	PREDICTED: uncharacterized protein LOC103630211 [Zea mays]
Zm00001d037914	6	141839892	141840377	uncharacterized protein LOC100277324 [Zea mays]
Zm00001d038019	6	145386455	145388049	hypothetical protein ZEAMMB73_078814, partial [Zea mays]
Zm00001d038020	6	145388523	145391962	PREDICTED: ATP binding protein isoform X2 [Zea mays]
Zm00001d038021	6	145393970	145398983	PREDICTED: importin subunit beta-1-like [Zea mays]
Zm00001d038022	6	145415188	145419374	uncharacterized protein LOC100501779 [Zea mays]
Zm00001d038023	6	145529821	145531626	PREDICTED: WRKY53 - superfamily of TFs having WRKY and zinc finger domains isoform X1 [Zea mays]
Zm00001d038024	6	145556711	145559207	putative peptidase C48 domain family protein [Zea mays]
Zm00001d038025	6	145562930	145574967	PREDICTED: uncharacterized protein LOC103628067 [Zea mays]
Zm00001d038026	6	145577996	145579521	TPA: hypothetical protein ZEAMMB73_543555 [Zea mays]
Zm00001d038027	6	145584488	145588965	PREDICTED: uncharacterized protein LOC100276657 isoform X1 [Zea mays]
Zm00001d038028	6	145618082	145619924	TPA: hypothetical protein ZEAMMB73_820158 [Zea mays]
Zm00001d038029	6	145629023	145629361	PREDICTED: wound-induced protein 1-like [Zea mays]
Zm00001d038030	6	145631230	145632801	SAG20 [Zea mays]
Zm00001d038031	6	145633698	145659660	hypothetical protein SORBIDRAFT_04g020125 [Sorghum bicolor]
Zm00001d038032	6	145701279	145702305	hypothetical protein ZEAMMB73_271241, partial [Zea mays]
Zm00001d038049	6	146401513	146405955	lichenase-2 precursor [Zea mays]
Zm00001d038050	6	146409573	146410207	unknown [Zea mays]
Zm00001d038051	6	146434683	146437999	PREDICTED: peptide chain release factor 2 isoform X1 [Zea mays]
Zm00001d038052	6	146472452	146475558	lichenase-2 precursor [Zea mays]
Zm00001d038054	6	146525775	146534899	PREDICTED: uncharacterized protein LOC100192690 isoform X1 [Zea mays]
Zm00001d038056	6	146555470	146556601	PREDICTED: gibberellin-regulated protein 6-like [Zea mays]
Zm00001d038057	6	146563551	146567353	acyl carrier protein [Zea mays]
Zm00001d038058	6	146568999	146572316	PREDICTED: uncharacterized protein LOC100274707 isoform X2 [Zea mays]
Zm00001d038059	6	146582007	146590440	hypothetical protein [Zea mays]
Zm00001d038060	6	146619927	146621546	PREDICTED: microtubule-binding protein TANGLED1 isoform X1 [Zea mays]
Zm00001d038061	6	146627115	146627729	polcalcin Jun o 2 [Zea mays]
Zm00001d038062	6	146675466	146678915	PREDICTED: enolase-phosphatase E1-like [Zea mays]
Zm00001d038063	6	146680443	146684009	PREDICTED: uncharacterized protein LOC100216740 isoform X1 [Zea mays]
Zm00001d038064	6	146725709	146727657	putative cytochrome P450 superfamily protein precursor [Zea mays]
Zm00001d038065	6	146729701	146732419	unknown [Zea mays]
Zm00001d038066	6	146740027	146741896	annexin-like protein RJ4 [Zea mays]
Zm00001d038067	6	146744854	146745447	PREDICTED: ATPase WRNIP1-like [Zea mays]
Zm00001d038662	6	162195453	162197612	TPA: hypothetical protein ZEAMMB73_205664 [Zea mays]
Zm00001d038664	6	162201437	162205584	hypothetical protein ZEAMMB73_813724 [Zea mays]
Zm00001d038665	6	162205876	162207609	tyrosine/DOPA decarboxylase 1 [Zea mays]
Zm00001d038666	6	162225825	162227478	PREDICTED: anaphase-promoting complex subunit 4-like isoform X1 [Zea mays]
Zm00001d038667	6	162268229	162273500	PREDICTED: protein BREAST CANCER SUSCEPTIBILITY 1 homolog [Zea mays]
Zm00001d038668	6	162275763	162277797	hypothetical protein SORBIDRAFT_09g025160 [Sorghum bicolor]
Zm00001d038671	6	162280368	162287252	PREDICTED: uncharacterized protein LOC103630586 [Zea mays]
Zm00001d038672	6	162349398	162358421	uncharacterized protein LOC103630587 [Zea mays]
Zm00001d038673	6	162361472	162373818	PREDICTED: uncharacterized protein LOC100381551 isoform X1 [Zea mays]
Zm00001d038675	6	162375302	162385552	PREDICTED: uncharacterized protein LOC103647797, partial [Zea mays]
Zm00001d038676	6	162387696	162391572	PREDICTED: LOW QUALITY PROTEIN: probable xyloglucan glycosyltransferase 7 [Zea mays]
Zm00001d038678	6	162432307	162441044	PREDICTED: uncharacterized protein LOC100191662 isoform X1 [Zea mays]
Zm00001d038680	6	162442729	162443088	hypothetical protein ZEAMMB73_136907 [Zea mays]
Zm00001d038681	6	162449712	162452059	hypothetical protein [Zea mays]
Zm00001d038682	6	162456348	162458601	unknown [Zea mays]
Zm00001d038745	6	163755404	163785784	PREDICTED: uncharacterized protein LOC100384241 isoform X2 [Zea mays]
Zm00001d038746	6	163786743	163788401	PREDICTED: heat stress transcription factor A-4d-like isoform X2 [Zea mays]
Zm00001d038747	6	163792911	163797435	hypothetical protein ZEAMMB73_732812 [Zea mays]
Zm00001d038748	6	163801687	163802064	hypothetical protein ZEAMMB73_580078 [Zea mays]
Zm00001d038750	6	163852496	163854764	hypothetical protein [Zea mays]
Zm00001d038751	6	163857513	163860102	unknown [Zea mays]
Zm00001d038752	6	163885170	163891049	PREDICTED: hypothetical protein isoform X1 [Zea mays]
Zm00001d038753	6	163895782	163898198	ubiquitin domain containing 1 [Zea mays]
Zm00001d038754	6	163898325	163906090	ER lumen protein retaining receptor precursor [Zea mays]
Zm00001d038755	6	163931390	163932118	carnitine racemase/ catalytic [Zea mays]
Zm00001d038756	6	163936343	163940582	hypothetical protein [Zea mays]
Zm00001d038757	6	163941458	163942027	PREDICTED: putative RING-H2 finger protein ATL69 [Zea mays]
Zm00001d038758	6	163955489	163956164	hypothetical protein ZEAMMB73_810316 [Zea mays]
Zm00001d038759	6	163962932	163968900	hypothetical protein ZEAMMB73_057105 [Zea mays]
Zm00001d038760	6	163970657	163972392	hypothetical protein ZEAMMB73_057105 [Zea mays]
Zm00001d038761	6	163995859	163996996	PREDICTED: probable WRKY transcription factor 24 [Zea mays]
Zm00001d038762	6	164016293	164027578	respiratory burst oxidase-like protein [Zea mays]
Zm00001d038763	6	164029433	164030833	hypothetical protein ZEAMMB73_725248 [Zea mays]
Zm00001d038764	6	164059209	164060630	uncharacterized protein LOC100191664 [Zea mays]
Zm00001d038765	6	164061073	164062509	anthocyanidin 5,3-O-glucosyltransferase [Zea mays]
Zm00001d038835	6	165526277	165530828	PREDICTED: uncharacterized protein LOC103630659 [Zea mays]
Zm00001d038836	6	165533882	165534223	PREDICTED: protein trichome birefringence-like 33 [Zea mays]
Zm00001d038837	6	165545109	165545713	TPA: hypothetical protein ZEAMMB73_624873 [Zea mays]
Zm00001d038838	6	165588358	165592492	calmodulin binding protein isoform 1 [Zea mays]
Zm00001d038839	6	165594007	165597229	PREDICTED: NADH dehydrogenase [ubiquinone] 1 beta subcomplex subunit 2 isoform X2 [Zea mays]
Zm00001d038840	6	165624432	165627829	voltage-dependent anion channel protein2 [Zea mays]
Zm00001d038841	6	165629567	165639979	PREDICTED: probable aldehyde dehydrogenase isoform X2 [Zea mays]
Zm00001d038842	6	165642539	165644249	PREDICTED: ras-related protein Rab7-like [Zea mays]
Zm00001d038843	6	165655159	165656827	PREDICTED: probable WRKY transcription factor 50 [Zea mays]
Zm00001d038844	6	165658547	165666640	myosin [Zea mays]
Zm00001d038845	6	165684131	165730362	myosin [Zea mays]
Zm00001d038846	6	165730468	165734191	PREDICTED: uncharacterized protein LOC100381549 isoform X1 [Zea mays]
Zm00001d038847	6	165737562	165747422	beta-galactosidase precursor [Zea mays]
Zm00001d038848	6	165799691	165801344	hypothetical protein ZEAMMB73_311237 [Zea mays]
Zm00001d038849	6	165819453	165832524	unknown [Zea mays]
Zm00001d038850	6	165838014	165840784	PREDICTED: probable ADP,ATP carrier protein At5g56450 [Zea mays]
Zm00001d038851	6	165842393	165845801	LOC542588 [Zea mays]
Zm00001d038859	6	165987036	165991710	unknown [Zea mays]
Zm00001d038860	6	165996710	165998543	hypothetical protein [Zea mays]
Zm00001d038861	6	166018995	166021892	unknown [Zea mays]
Zm00001d038862	6	166027177	166029976	unknown [Zea mays]
Zm00001d038863	6	166057719	166058909	PREDICTED: uncharacterized protein LOC100382992 isoform X1 [Zea mays]
Zm00001d038864	6	166062936	166069293	PREDICTED: uncharacterized protein LOC103630670 [Zea mays]
Zm00001d038865	6	166071467	166073407	LOC100284901 [Zea mays]
Zm00001d038866	6	166084251	166095366	PREDICTED: uncharacterized protein LOC100382751 isoform X1 [Zea mays]
Zm00001d038867	6	166103499	166106031	hypothetical protein ZEAMMB73_348829 [Zea mays]
Zm00001d038868	6	166150090	166157348	hypothetical protein [Zea mays]
Zm00001d038870	6	166160261	166161550	late embryogenesis abundant protein, group 3 [Zea mays]
Zm00001d038871	6	166175556	166182507	unknown [Zea mays]
Zm00001d038873	6	166203666	166203977	PREDICTED: uncharacterized protein At1g15400-like [Zea mays]
Zm00001d038874	6	166206492	166209003	polygalacturonase [Zea mays]
Zm00001d038875	6	166212064	166214501	hypothetical protein ZEAMMB73_616173 [Zea mays]
Zm00001d038876	6	166215053	166216415	uncharacterized protein LOC100194407 precursor [Zea mays]
Zm00001d038877	6	166217714	166220866	unknown [Zea mays]
Zm00001d038878	6	166302446	166304056	MYB transcription factor, partial [Zea mays]
Zm00001d038879	6	166305348	166309167	PREDICTED: hypothetical protein isoform X1 [Zea mays]
Zm00001d038880	6	166312844	166318260	PREDICTED: phosphatidylinositol/phosphatidylcholine transfer protein SFH8 [Zea mays]
Zm00001d038881	6	166318647	166321564	hypothetical protein [Zea mays]
Zm00001d038882	6	166324613	166330458	PREDICTED: uncharacterized protein LOC103630677 [Zea mays]
Zm00001d038883	6	166334798	166336207	PREDICTED: mitogen-activated protein kinase kinase kinase NPK1-like [Zea mays]
Zm00001d038884	6	166348689	166350140	PREDICTED: mitogen-activated protein kinase kinase kinase YODA-like [Zea mays]
Zm00001d039036	6	168999800	169005010	hypothetical protein [Zea mays]
Zm00001d039037	6	169005842	169010502	hypothetical protein SORBIDRAFT_09g028690 [Sorghum bicolor]
Zm00001d039038	6	169020979	169022727	hypothetical protein ZEAMMB73_679135 [Zea mays]
Zm00001d039039	6	169026421	169029775	unknown [Zea mays]
Zm00001d039040	6	169030660	169031891	unknown [Zea mays]
Zm00001d039041	6	169128664	169140520	PREDICTED: cell wall protein AWA1-like [Zea mays]
Zm00001d039042	6	169143130	169157350	hypothetical protein ZEAMMB73_537414 [Zea mays]
Zm00001d039043	6	169159820	169166340	PREDICTED: aspartic proteinase oryzasin-1 isoform X1 [Zea mays]
Zm00001d039044	6	169167038	169169532	PREDICTED: probable WRKY transcription factor 42 [Zea mays]
Zm00001d039045	6	169173758	169178038	uncharacterized protein LOC100193802 [Zea mays]
Zm00001d039046	6	169221601	169230479	hypothetical protein [Zea mays]
Zm00001d039047	6	169233073	169239126	hypothetical protein ZEAMMB73_519366 [Zea mays]
Zm00001d039049	6	169245888	169247273	LOC100286266 [Zea mays]
Zm00001d039050	6	169248094	169248969	DNA-3-methyladenine glycosylase 1 [Zea mays]
Zm00001d039051	6	169293985	169306439	solute carrier family 2, facilitated glucose transporter member 8 [Zea mays]
Zm00001d039052	6	169320793	169327039	hypothetical protein ZEAMMB73_121338 [Zea mays]
Zm00001d039053	6	169331804	169333348	hypothetical protein ZEAMMB73_025891 [Zea mays]
Zm00001d039066	6	169497057	169501065	unknown [Zea mays]
Zm00001d039070	6	169540188	169541266	hypothetical protein ZEAMMB73_970258 [Zea mays]
Zm00001d039071	6	169541385	169542607	hypothetical protein ZEAMMB73_640156 [Zea mays]
Zm00001d039072	6	169543363	169552829	PREDICTED: uncharacterized protein LOC100384276 isoform X1 [Zea mays]
Zm00001d039073	6	169553336	169557268	hypothetical protein ZEAMMB73_014866 [Zea mays]
Zm00001d039075	6	169614443	169616172	PREDICTED: uncharacterized protein LOC103654572 [Zea mays]
Zm00001d039076	6	169623657	169625207	unknown [Zea mays]
Zm00001d039077	6	169626430	169627293	putative AP2/EREBP transcription factor superfamily protein [Zea mays]
Zm00001d039078	6	169680125	169682173	PREDICTED: pentatricopeptide repeat-containing protein At5g39680 [Zea mays]
Zm00001d039079	6	169685197	169688921	unknown [Zea mays]
Zm00001d039080	6	169689637	169690380	DNA binding protein [Zea mays]
Zm00001d039081	6	169691992	169698377	PREDICTED: hypothetical protein isoform X1 [Zea mays]
Zm00001d039082	6	169711274	169712224	hypothetical protein ZEAMMB73_900810 [Zea mays]
Zm00001d039083	6	169713138	169713554	hypothetical protein [Zea mays]
Zm00001d039084	6	169715539	169715903	uncharacterized protein LOC100382989 [Zea mays]
Zm00001d039085	6	169718647	169721555	PREDICTED: U-box domain-containing protein 4 [Zea mays]
Zm00001d039086	6	169733422	169738386	PREDICTED: protein CHUP1, chloroplastic-like isoform X1 [Zea mays]
Zm00001d039087	6	169776869	169778071	hypothetical protein ZEAMMB73_515320 [Zea mays]
Zm00001d039088	6	169778445	169780307	PREDICTED: triacylglycerol lipase isoform X1 [Zea mays]
Zm00001d039089	6	169782693	169787367	malate dehydrogenase2 [Zea mays]
Zm00001d039090	6	169788530	169791254	GTP-binding nuclear protein Ran-A1 [Zea mays]
Zm00001d039091	6	169864685	169867294	GTP-binding nuclear protein Ran-A1 [Zea mays]
Zm00001d039093	6	169875540	169877140	TPA: hypothetical protein ZEAMMB73_288377 [Zea mays]
Zm00001d039094	6	169955183	169956712	PREDICTED: 3-ketoacyl-CoA synthase 11-like [Zea mays]
Zm00001d039095	6	169957762	169959656	unknown [Zea mays]
Zm00001d039096	6	169961091	169964660	PREDICTED: pentatricopeptide repeat-containing protein At1g15510, chloroplastic [Zea mays]
Zm00001d039097	6	169964430	169967225	putative STRUBBELIG family receptor protein kinase [Zea mays]
Zm00001d039098	6	169966997	169967774	uncharacterized protein LOC100275322 [Zea mays]
Zm00001d039099	6	169968197	169968679	hypothetical protein SORBIDRAFT_09g029310 [Sorghum bicolor]
Zm00001d039100	6	169970011	169970505	hypothetical protein ZEAMMB73_048163 [Zea mays]
Zm00001d039160	6	171405188	171429963	PREDICTED: TATA-binding protein-associated factor BTAF1 [Zea mays]
Zm00001d039161	6	171465115	171465315	PREDICTED: uncharacterized protein LOC103645665 [Zea mays]
Zm00001d039162	6	171474447	171478804	PREDICTED: casein kinase I isoform delta-like [Zea mays]
Zm00001d039163	6	171547967	171551165	putative protein phosphatase 2C family protein [Zea mays]
Zm00001d039165	6	171554081	171582712	PREDICTED: uncharacterized protein LOC100279448 isoform X1 [Zea mays]
Zm00001d039166	6	171614957	171617611	uncharacterized protein LOC100191278 [Zea mays]
Zm00001d039167	6	171659500	171663327	ATP-dependent Clp protease proteolytic subunit [Zea mays]
Zm00001d039169	6	171663438	171664675	hypothetical protein ZEAMMB73_389866 [Zea mays]
Zm00001d039170	6	171692673	171693093	PREDICTED: adenylosuccinate lyase-like [Zea mays]
Zm00001d039171	6	171694783	171720418	PREDICTED: uncharacterized protein LOC103649382 [Zea mays]
Zm00001d018814	7	5971819	5972217	PREDICTED: probable protein phosphatase 2C 58 [Zea mays]
Zm00001d018815	7	5973031	5974135	PREDICTED: probable protein phosphatase 2C 58 [Zea mays]
Zm00001d018816	7	6104753	6105325	TPA: hypothetical protein ZEAMMB73_041939 [Zea mays]
Zm00001d018818	7	6250690	6252131	TPA: hypothetical protein ZEAMMB73_006515 [Zea mays]
Zm00001d018819	7	6342456	6344361	viviparous-14 [Zea mays]
Zm00001d018966	7	10934095	10935021	hypothetical protein precursor [Zea mays]
Zm00001d018967	7	10976782	10980428	putative HLH DNA-binding domain superfamily protein [Zea mays]
Zm00001d018968	7	11054833	11055825	PREDICTED: uncharacterized protein LOC103635554 isoform X1 [Zea mays]
Zm00001d018969	7	11057172	11061083	indole-3-glycerol phosphate lyase [Zea mays]
Zm00001d018970	7	11068462	11072400	TPA: hypothetical protein ZEAMMB73_200092 [Zea mays]
Zm00001d018971	7	11075377	11078232	PREDICTED: regulatory protein opaque-2 isoform X1 [Zea mays]
Zm00001d018972	7	11179367	11183662	uncharacterized LOC100193116 [Zea mays]
Zm00001d018973	7	11248578	11249882	IAA24 - auxin-responsive Aux/IAA family member [Zea mays]
Zm00001d018974	7	11271502	11272009	PREDICTED: copper-transporting ATPase PAA2, chloroplastic-like [Zea mays]
Zm00001d018975	7	11420492	11425524	TPA: hypothetical protein ZEAMMB73_515345 [Zea mays]
Zm00001d018976	7	11454051	11464836	PREDICTED: DNA methyl transferase1 isoform X2 [Zea mays]
Zm00001d018977	7	11464692	11479268	PREDICTED: DNA (cytosine-5)-methyltransferase 1B-like isoform X2 [Zea mays]
Zm00001d018978	7	11504994	11505464	unknown [Zea mays]
Zm00001d018979	7	11577845	11579861	40S ribosomal protein S15 [Zea mays]
Zm00001d018980	7	11645236	11652937	TPA: hypothetical protein ZEAMMB73_790543 [Zea mays]
Zm00001d019000	7	12626166	12627380	uncharacterized LOC100382389 [Zea mays]
Zm00001d019001	7	12632867	12634090	F-box domain containing protein [Zea mays]
Zm00001d019002	7	12662001	12662237	PREDICTED: uncharacterized protein LOC100275286 [Zea mays]
Zm00001d019004	7	12723105	12734239	unknown [Zea mays]
Zm00001d019005	7	12725077	12728027	TPA: hypothetical protein ZEAMMB73_106408 [Zea mays]
Zm00001d019006	7	12740141	12741548	PREDICTED: mannosyl-oligosaccharide 1,2-alpha-mannosidase MNS1-like [Zea mays]
Zm00001d019008	7	12772223	12773122	unknown [Zea mays]
Zm00001d019012	7	12829357	12832068	TPA: hypothetical protein ZEAMMB73_373159 [Zea mays]
Zm00001d019014	7	12859811	12860437	PREDICTED: uncharacterized protein LOC103633726 [Zea mays]
Zm00001d019015	7	12860857	12861375	TPA: hypothetical protein ZEAMMB73_373159 [Zea mays]
Zm00001d019016	7	12864166	12869781	hypothetical protein SORBIDRAFT_02g020820 [Sorghum bicolor]
Zm00001d019017	7	12871609	12872330	PREDICTED: uncharacterized protein LOC100279732 isoform X3 [Zea mays]
Zm00001d019018	7	12873496	12875138	PREDICTED: uncharacterized protein LOC103637014 isoform X1 [Zea mays]
Zm00001d019019	7	12903625	12904375	TPA: hypothetical protein ZEAMMB73_809364 [Zea mays]
Zm00001d019020	7	12943160	12946459	uncharacterized protein LOC100304345 [Zea mays]
Zm00001d019033	7	13643510	13644343	TPA: hypothetical protein ZEAMMB73_721643 [Zea mays]
Zm00001d019034	7	13647277	13649821	unknown [Zea mays]
[truncated: 972 more rows]
