# Supplementary material for: Detection of QTNs for kernel moisture concentration and kernel dehydration rate before physiological maturity in maize using multi-locus GWAS
Source: Sci Rep. 2021 Jan 19;11:1764. doi: 10.1038/s41598-020-80391-1 (PMC7815807; doi:10.1038/s41598-020-80391-1)
Supplement: Supplementary file 4 — Supplementary Table S4. [file 41598_2020_80391_MOESM4_ESM.xlsx]

## Sheet: S5
Table S5 The GO classification of common genes for Grain Water Content (GWC) and Kernel Dehydration Rate
No.	GO_acc	term_type	Term	queryitem	querytotal	bgitem	bgtotal	pvalue	FDR	entries
1	GO:0016604	C	nuclear body	5	128	286	39324	0.00023	0.017	// Zm00001d043861 // Zm00001d015045 // Zm00001d015058 // Zm00001d016202 // Zm00001d006767
