# Supplementary material for: Detection of QTNs for kernel moisture concentration and kernel dehydration rate before physiological maturity in maize using multi-locus GWAS
Source: Sci Rep. 2021 Jan 19;11:1764. doi: 10.1038/s41598-020-80391-1 (PMC7815807; doi:10.1038/s41598-020-80391-1)
Supplement: Supplementary file 5 — Supplementary Table S5. [file 41598_2020_80391_MOESM5_ESM.xlsx]

## Sheet: S6
Table S6 Annotation information of gene
ID	annotation	QTN interval	QTL interval
Zm00001d043861	THO complex subunit 2-like protein [Saccharum hybrid cultivar R570]	AX-90848774	qKdr-3-6（Wang et al. 2012）
Zm00001d015045	hypothetical protein ZEAMMB73_074626 [Zea mays]	AX-91654966	q8GWC10-5-1, q8GWC30-5-1, q8GWC40-5-1, q9GWC20-5-1, q9GWC30-5-1, q9GWC40-5-1, qcGWC30-5-1, qcGWC40-5-1, q8GDR13-5-1, q8GDR14-5-1， qcGDR13-5-1（Li et al. 2014）
Zm00001d015058	uncharacterized protein LOC100194333 [Zea mays]	AX-91442789	q8GWC10-5-1, q8GWC30-5-1, q8GWC40-5-1, q9GWC20-5-1, q9GWC30-5-1, q9GWC40-5-1, qcGWC30-5-1, qcGWC40-5-1, q8GDR13-5-1, q8GDR14-5-1， qcGDR13-5-1（Li et al. 2014）
Zm00001d016202	hypothetical protein ZEAMMB73_146858 [Zea mays]	AX-90843001	q8GWC20-5-1, q9GWC10-5-2, qcGWC10-5-1, qcGWC20-5-1, q8GDR12-5-1, qcGDR12-5-1（Li et al. 2014）
Zm00001d006767	PREDICTED: uncharacterized protein LOC100384276 isoform X1 [Zea mays]	AX-123944713	qKdr-2-1（Wang et al. 2012）, q9GDR13-2-1, qcGDR23-2-1（Li et al. 2014）
