# Supplementary material for: Detection of QTNs for kernel moisture concentration and kernel dehydration rate before physiological maturity in maize using multi-locus GWAS
Source: Sci Rep. 2021 Jan 19;11:1764. doi: 10.1038/s41598-020-80391-1 (PMC7815807; doi:10.1038/s41598-020-80391-1)
Supplement: Supplementary file 6 — Supplementary Table S6. [file 41598_2020_80391_MOESM6_ESM.xlsx]

## Sheet: S5
Table S7 List of the 132 elite maize inbred lines
No.	Materials	Pedigree / Origin	Growth period
1	Xin846	Ji8462 × Mo17	115
2	B68	41.2504B × B14 (3)	115
3	B68Ht	41.2504B × B14 (3) Ht	129
4	Mei3184	American hybrid	125
5	Ji41	JAAS line	119
6	Ji488	JAAS line	118
7	Ji732	JAAS line	119
8	Ji1037	（Mo17 × Suwan1) × Mo17	128
9	Ji803	Ji63 × Ying55 (BC)	120
10	Bup43	American hybrid 153	127
11	Ji818	Ji63 × H84	114
12	Oh43	W8 × Oh40B	116
13	Ji832	JizongB717	123
14	Ji872	JAAS line	121
15	Wu314	302D × Huangzao4	121
16	Chang7-2	(Huangzao4 × Wei95) × S901	127
17	444	A619Ht1 × Huangzao4	116
18	Zhen58	improved Ye478	126
19	Ji4112	A619 × 8112	116
20	Si273	81162 × 340	121
21	Qi319	American hybrid 78599	127
22	Mo17	C103 × 187-2	120
23	Ye8112	American hybrid	129
24	Longkang11	Mo17 × 330	116
25	Nongda178	American hybrid 78599	126
26	Ye81162	525 × Ye107	118
27	Ji909	JAAS line	129
28	Ji927	JAAS line	124
29	Ji964	JAAS line	126
30	J002	Ji63 × Mo17	128
31	A619Ht	(A171 × Oh43) × Oh43 Ht	114
32	ACR	Unknown	123
33	Zhong451	American hybrid R4513	126
34	Ye52106	Aijin525 × Ye107/106	117
35	Hong598	American hybrid 78599	124
36	Zhongxi091	Unknown	129
37	835	U8112	125
38	Dan9046	5003 × 7922	113
39	Tie7922	American hybrid P3382	131
40	H99	Public_US	112
41	B73	BSSS	128
42	Zi330	Keli67 ×7li03	126
43	Si287	444 × 255	112
44	Dan340	lv9 × Youfuyumi (by Co60 )	127
45	Ye478	81128Shen5003	118
46	78599	American hybrid	132
47	Zhe446	Unknown	128
48	Xin446	Unknown	117
49	F24	France	123
50	F32	France	119
51	F504	France	114
52	F7	France	117
53	Zong31	Zi330 synthetic	123
54	7884-7ai	78-X × H84	129
55	P138	American hybrid 78599	124
56	Dan598	340 × Danhuang11 × Danhuang02 × 599	123
57	E28	(A619Ht1 × Lv9kuan) × Lv9kuan (BC3)	131
58	Qi318	American hybrid 78599	128
59	Shen5003	American hybrid 3147	126
60	Tie9010	Kang 1 × Dan340	135
61	8723	Unknown	115
62	F83	France	109
63	Hai102	Improved from Hailonghongguzi	120
64	Roh43Ht	W8 × Oh40B	121
65	RW64AHt	WF9 × 187-2	115
66	W153R	Public_US	114
67	Zhong106	Yemen tropical germplasm	128
68	P135	American hybrid 78599	117
69	Ji846	Ji63 × Mo17	125
70	CM2	Unknown	117
71	Shen137	American Hybrid 6JK611	124
72	P010	Public_US	123
73	Chong72	America derived	125
74	Tie84	Improved from Tielinghuangmaya	116
75	Huangzaosi	Improved from Landrace	122
76	K22	Ye478 × K11	123
77	C8605-2	Shen5003 × 7922	131
78	505	America derived	114
79	4F1	Mo17 mutation by radiation	118
80	A634Ht	(Mt42 × B14) × B14 (2) Ht	108
81	M67	Public_US	123
82	Oh43Ht1A	W8 × Oh40B	110
83	Baiyesi	(Yejihong × Huangzaos) × Huangzaosi	113
84	Ji853	(Huangzao4 × 330) × Huangzao4	125
85	A801	Dan9042 × (Dan9046 × Mohuang9)	126
86	Duo16/AH	Unknown	121
87	Lvjiu	Improved from Lvdahonggu	123
88	Zhongzi01	American hybrid 78641	117
89	Men14	Public_US	111
90	PH4CV	PH7V0 × PHBE2	123
91	PH6WC	PH01N × PH09B	125
92	Sichuanyejihong	Landrace	109
93	Su80	Luyuandan 5	124
94	Tongxi6	Unknown	119
95	Yuanwu02	Wu105 × Duo229	109
96	Zac546	Variant plants from C103	105
97	Zao49	TW × peno × Zao22	113
98	Zhong9064	Zhonghuang64 × Zhong7490	115
99	9010	Kang1 × Dan340	125
100	B73HtN	BSSS	121
101	A639Ht	（Mt42 × B14) × B14 (4) Ht	111
102	Zheng22	Dan340 × E28	126
103	Zheng53	American Hybrid	132
104	360	Baizhoulv9 × Youfuyumi (by Co60 )	120
105	515	(Huafeng100 × AiC103) S2 × Huangzaosi	116
106	7884-07-01	78-X × H84	129
107	7884-7Ht	78-X × H84 (Ht)	116
108	A632	（Mt42 × B14) × B14 (3)	112
109	A634	（Mt42 × B14) × B14 (2)	111
110	L105	Unknown	120
111	M14	BR10 × R8	124
112	Mo17Ht	C103 × 187-2	117
113	Kanghanxi	Unknown	116
114	BaiU8112	American hybrid U8112	111
115	oh43Ht	W8 × Oh40B	113
116	Pa91	Public_US	116
117	A619	(A171 × Oh43) × Oh43	121
118	Da23	Improved from Landrace	113
119	Huangyesi	(Yejihong × Huangzaosi）×Huangzaosi	119
120	Xi14	M14	121
121	Ying55	Improved from Yinglizi	115
122	Ying64	Improved from Yinglizi	118
123	Zhongxi051/o2	Unknown	136
124	Hua94	Improved from Huadianhongguzi	118
125	Dan336-3	333-2 × 4046	119
126	Ji42	JAAS line	127
127	Dan360	Baizhoulv9 × Youfuyumi (by Co60 )	121
128	Ye502	Dan340 × Huangzaosi	122
129	H21	(Huangzaosi × H84) A9	126
130	HC	(Huangxiao162 × Zi330) × Tuxpeno	125
131	97144	Thailand hybrid	122
132	Ji856	(Huangzao4 × 330) × Huangzao4	133
